# Supplementary material for: Direct effects dominate responses to climate perturbations in grassland plant communities
Source: Nat Commun. 2016 Jun 8;7:11766. doi: 10.1038/ncomms11766 (PMC4899860; doi:10.1038/ncomms11766)
Supplement: Supplementary Data 1 — Statistical results for the survival models of species. [file ncomms11766-s2.xlsx]

## Sheet: Meta data
Equation symbol	Variable named in output	Description
	year	Random year effects
	Group	Random effects of quadrat spatial location
u	logarea	Genet size
w	W	Crowding indices. The number of W is equal to the number of species of interest in each study site. W1 (i.e. interaction coefficient) represents the influence species 1 suffered from neighbors, W2 represents the influence species 2 suffered from neighbors, and so on. Being intra- or interspecific interaction coefficient depends on the identity of the focal species.
C	pptLag, ppt1, ppt2, temp1, temp2	Climate variables. See Supplementary Table S4 for the climatic covariates chosen for each study site.

## Sheet: Arizona
Bouteloua eriopoda
Data: D
AIC BIC logLik deviance
3043 3165 -1503 3005
Random effects:
Groups Name Variance Std.Dev. Corr
year (Intercept) 0.0105773 0.102846
logarea 0.0018758 0.043311 0.000
Group (Intercept) 0.0041134 0.064136
Number of obs: 4538, groups: year, 18; Group, 7
Fixed effects:
Estimate Std. Error z value Pr(>|z|)
(Intercept) 24.3893228 14.0819975 1.732 0.08328 .
logarea 9.4999844 2.0201772 4.703 2.57e-06 ***
W1 -0.6006978 0.0516263 -11.636 < 2e-16 ***
W2 -0.0405168 0.0471281 -0.860 0.38995
pptLag 0.0008048 0.0008697 0.925 0.35482
ppt1 -0.1212344 0.0463365 -2.616 0.00889 **
TmeanSum1 -1.2257669 0.5158214 -2.376 0.01749 *
ppt2 0.0052992 0.0009645 5.494 3.92e-08 ***
TmeanSum2 0.1424520 0.1166234 1.221 0.22191
logarea:W1 0.1941260 0.0266639 7.280 3.33e-13 ***
logarea:W2 -0.0303152 0.0216411 -1.401 0.16127
logarea:ppt1 -0.0018707 0.0006606 -2.832 0.00463 **
logarea:TmeanSum1 -0.3129217 0.0766757 -4.081 4.48e-05 ***
logarea:ppt2 -0.0010974 0.0004711 -2.329 0.01985 *
ppt1:TmeanSum1 0.0050619 0.0018683 2.709 0.00674 **
---
Signif. codes: 0 *** 0.001 ** 0.01 * 0.05 . 0.1   1
Bouteloua rothrockii
Data: D
AIC BIC logLik deviance
15952 16089 -7958 15916
Random effects:
Groups Name Variance Std.Dev. Corr
year (Intercept) 0.0032368 0.056892
logarea 0.0012689 0.035622 0.000
Group (Intercept) 0.0012588 0.035480
Number of obs: 14831, groups: year, 18; Group, 7
Fixed effects:
Estimate Std. Error z value Pr(>|z|)
(Intercept) 7.8270672 2.2100691 3.542 0.000398 ***
logarea 6.4105161 0.8042905 7.970 1.58e-15 ***
W1 -0.0172889 0.0057983 -2.982 0.002866 **
W2 -0.8055689 0.0295397 -27.271 < 2e-16 ***
pptLag -0.0024994 0.0003858 -6.478 9.31e-11 ***
ppt1 0.0052779 0.0006130 8.610 < 2e-16 ***
TmeanSum1 -0.0151540 0.0557667 -0.272 0.785822
ppt2 -0.0008290 0.0003718 -2.229 0.025786 *
TmeanSum2 -0.2796534 0.0565194 -4.948 7.50e-07 ***
logarea:W1 -0.0022797 0.0039886 -0.572 0.567633
logarea:W2 0.2914805 0.0205427 14.189 < 2e-16 ***
logarea:pptLag 0.0003622 0.0001772 2.044 0.040910 *
logarea:TmeanSum1 -0.2406861 0.0323870 -7.432 1.07e-13 ***
logarea:ppt2 -0.0005061 0.0002132 -2.373 0.017630 *
---
Signif. codes: 0 *** 0.001 ** 0.01 * 0.05 . 0.1   1

## Sheet: Idaho
Artemisia tripartita
Data: D
AIC BIC logLik deviance
1244 1402 -594 1188
Random effects:
Groups Name Variance Std.Dev. Corr
year (Intercept) 0.0285066 0.168839
logarea 0.0020350 0.045111 0.000
Group (Intercept) 0.0077745 0.088173
Number of obs: 2058, groups: year, 22; Group, 6
Fixed effects:
Estimate Std. Error z value Pr(>|z|)
(Intercept) -6.3008240 7.2747890 -0.866 0.38643
logarea 3.1651061 2.1455475 1.475 0.14016
W1 -0.0222134 0.0042814 -5.188 2.12e-07 ***
W2 0.0280980 0.0341774 0.822 0.41101
W3 0.0593685 0.0430158 1.380 0.16754
W4 0.0148872 0.0107329 1.387 0.16542
pptLag 0.0068492 0.0023019 2.975 0.00293 **
ppt1 -0.0253532 0.0167671 -1.512 0.13051
TmeanSpr1 -0.4555743 0.3176136 -1.434 0.15147
ppt2 0.0606478 0.0300662 2.017 0.04368 *
TmeanSpr2 0.8557219 0.5516404 1.551 0.12085
logarea:W1 -0.0004619 0.0014711 -0.314 0.75353
logarea:W2 -0.0253362 0.0102198 -2.479 0.01317 *
logarea:W3 -0.0206305 0.0105097 -1.963 0.04965 *
logarea:W4 0.0004116 0.0045453 0.091 0.92785
logarea:pptLag -0.0044064 0.0007880 -5.592 2.24e-08 ***
logarea:ppt1 0.0120522 0.0054655 2.205 0.02744 *
logarea:TmeanSpr1 0.2490249 0.1070544 2.326 0.02001 *
logarea:ppt2 -0.0215380 0.0085863 -2.508 0.01213 *
logarea:TmeanSpr2 -0.3558551 0.1493451 -2.383 0.01718 *
ppt1:TmeanSpr1 0.0014355 0.0015543 0.924 0.35572
ppt2:TmeanSpr2 -0.0048484 0.0028197 -1.719 0.08553 .
logarea:ppt1:TmeanSpr1 -0.0010096 0.0005163 -1.955 0.05053 .
logarea:ppt2:TmeanSpr2 0.0018503 0.0007950 2.328 0.01994 *
---
Signif. codes: 0 ‘***’ 0.001 ‘**’ 0.01 ‘*’ 0.05 ‘.’ 0.1 ‘ ’ 1
Hesperostipa comata
Data: D
AIC BIC logLik deviance
3192 3365 -1569 3138
Random effects:
Groups Name Variance Std.Dev. Corr
year (Intercept) 0.0129650 0.113864
logarea 0.0030855 0.055547 0.000
Group (Intercept) 0.0035359 0.059464
Number of obs: 4525, groups: year, 22; Group, 6
Fixed effects:
Estimate Std. Error z value Pr(>|z|)
(Intercept) 7.5491993 3.9061384 1.933 0.053279 .
logarea 8.9452749 1.7848584 5.012 5.39e-07 ***
W1 0.0004689 0.0005531 0.848 0.396543
W2 -1.2067452 0.1076344 -11.212 < 2e-16 ***
W3 0.0183382 0.0490810 0.374 0.708678
W4 0.0150143 0.0084781 1.771 0.076569 .
pptLag 0.0039330 0.0015448 2.546 0.010899 *
ppt1 -0.0265360 0.0113453 -2.339 0.019339 *
TmeanSpr1 -0.4742491 0.2064187 -2.298 0.021590 *
ppt2 -0.0201626 0.0149532 -1.348 0.177536
TmeanSpr2 -0.3981947 0.2559626 -1.556 0.119785
logarea:W1 0.0009268 0.0004221 2.196 0.028117 *
logarea:W2 0.4225391 0.0864793 4.886 1.03e-06 ***
logarea:W3 0.0397884 0.0389284 1.022 0.306737
logarea:W4 -0.0057256 0.0070637 -0.811 0.417614
logarea:pptLag 0.0033317 0.0011107 3.000 0.002704 **
logarea:ppt1 -0.0340974 0.0081397 -4.189 2.80e-05 ***
logarea:TmeanSpr1 -0.5489873 0.1468639 -3.738 0.000185 ***
logarea:ppt2 -0.0078737 0.0013665 -5.762 8.31e-09 ***
logarea:TmeanSpr2 -0.1068083 0.0527366 -2.025 0.042835 *
ppt1:TmeanSpr1 0.0033490 0.0010780 3.107 0.001893 **
ppt2:TmeanSpr2 0.0020625 0.0013791 1.496 0.134774
logarea:ppt1:TmeanSpr1 0.0031976 0.0007756 4.123 3.75e-05 ***
---
Signif. codes: 0 ‘***’ 0.001 ‘**’ 0.01 ‘*’ 0.05 ‘.’ 0.1 ‘ ’ 1
Poa secunda
Data: D
AIC BIC logLik deviance
4879 5066 -2411 4823
Random effects:
Groups Name Variance Std.Dev. Corr
year (Intercept) 0.0099553 0.099776
logarea 0.0043644 0.066064 0.000
Group (Intercept) 0.0027151 0.052106
Number of obs: 5893, groups: year, 22; Group, 6
Fixed effects:
Estimate Std. Error z value Pr(>|z|)
(Intercept) -4.9012634 3.1695328 -1.546 0.12202
logarea -4.9944781 3.0016380 -1.664 0.09613 .
W1 0.0003500 0.0002869 1.220 0.22242
W2 -0.0097628 0.0136878 -0.713 0.47569
W3 -1.1805877 0.0732372 -16.120 < 2e-16 ***
W4 0.0149884 0.0047259 3.172 0.00152 **
pptLag 0.0010262 0.0011091 0.925 0.35482
ppt1 0.0018263 0.0082765 0.221 0.82536
TmeanSpr1 0.1144831 0.1546472 0.740 0.45913
ppt2 0.0141582 0.0137984 1.026 0.30485
TmeanSpr2 0.2471958 0.2354388 1.050 0.29375
logarea:W1 0.0001950 0.0002462 0.792 0.42826
logarea:W2 -0.0109981 0.0134674 -0.817 0.41413
logarea:W3 0.3413380 0.0540243 6.318 2.65e-10 ***
logarea:W4 0.0017559 0.0042922 0.409 0.68248
logarea:pptLag 0.0025506 0.0009010 2.831 0.00464 **
logarea:ppt1 -0.0088338 0.0067509 -1.309 0.19069
logarea:TmeanSpr1 -0.1772852 0.1264186 -1.402 0.16081
logarea:ppt2 0.0304502 0.0137387 2.216 0.02667 *
logarea:TmeanSpr2 0.6420045 0.2529041 2.539 0.01113 *
ppt1:TmeanSpr1 0.0006270 0.0007938 0.790 0.42961
ppt2:TmeanSpr2 -0.0011711 0.0012791 -0.916 0.35992
logarea:ppt1:TmeanSpr1 0.0010140 0.0006469 1.567 0.11702
logarea:ppt2:TmeanSpr2 -0.0029318 0.0012960 -2.262 0.02368 *
---
Signif. codes: 0 ‘***’ 0.001 ‘**’ 0.01 ‘*’ 0.05 ‘.’ 0.1 ‘ ’ 1
Pseudoroegneria spicata
Data: D
AIC BIC logLik deviance
5165 5335 -2558 5117
Random effects:
Groups Name Variance Std.Dev. Corr
year (Intercept) 0.0066343 0.081451
logarea 0.0016737 0.040911 0.000
Group (Intercept) 0.0018093 0.042536
Number of obs: 8843, groups: year, 22; Group, 6
Fixed effects:
Estimate Std. Error z value Pr(>|z|)
(Intercept) 11.9787679 2.8237778 4.242 2.21e-05 ***
logarea 0.2741071 0.4778609 0.574 0.566230
W1 0.0020937 0.0004238 4.940 7.82e-07 ***
W2 -0.0054578 0.0097891 -0.558 0.577159
W3 0.0280616 0.0309697 0.906 0.364884
W4 -0.2165634 0.0125558 -17.248 < 2e-16 ***
pptLag 0.0038382 0.0011095 3.459 0.000542 ***
ppt1 -0.0190833 0.0081287 -2.348 0.018892 *
TmeanSpr1 -0.5256990 0.1439153 -3.653 0.000259 ***
ppt2 -0.0336965 0.0114927 -2.932 0.003368 **
TmeanSpr2 -0.7653283 0.1875457 -4.081 4.49e-05 ***
logarea:W1 0.0011241 0.0003360 3.345 0.000822 ***
logarea:W2 -0.0081410 0.0071966 -1.131 0.257958
logarea:W3 -0.0057306 0.0270881 -0.212 0.832454
logarea:W4 0.0385975 0.0097810 3.946 7.94e-05 ***
logarea:ppt1 0.0037024 0.0010656 3.474 0.000512 ***
logarea:TmeanSpr1 0.1345612 0.0297046 4.530 5.90e-06 ***
logarea:ppt2 -0.0049910 0.0008988 -5.553 2.80e-08 ***
ppt1:TmeanSpr1 0.0023059 0.0007639 3.019 0.002540 **
ppt2:TmeanSpr2 0.0036030 0.0010611 3.396 0.000685 ***
---
Signif. codes: 0 ‘***’ 0.001 ‘**’ 0.01 ‘*’ 0.05 ‘.’ 0.1 ‘ ’ 1

## Sheet: Kansas
Bouteloua curtipendula
Data: D
AIC BIC logLik deviance
1508 1606 -736 1472
Random effects:
Groups Name Variance Std.Dev. Corr
year (Intercept) 0.0530214 0.230264
logarea 0.0044749 0.066895 0.000
Group (Intercept) 0.0031189 0.055847
Number of obs: 1710, groups: year, 34; Group, 2
Fixed effects:
Estimate Std. Error z value Pr(>|z|)
(Intercept) -2.861e+01 6.411e+00 -4.463 8.08e-06 ***
logarea -1.919e+00 9.324e-01 -2.058 0.039563 *
W1 -1.069e-01 1.432e-02 -7.465 8.32e-14 ***
W2 -1.428e-04 2.442e-03 -0.058 0.953358
W3 2.916e-03 1.948e-03 1.497 0.134341
pptLag -1.147e-02 4.890e-03 -2.345 0.019037 *
ppt1 1.136e-02 5.531e-03 2.055 0.039887 *
TmeanSprSum1 1.237e-01 6.927e-02 1.785 0.074208 .
ppt2 5.698e-02 1.277e-02 4.462 8.10e-06 ***
TmeanSprSum2 9.003e-01 2.396e-01 3.757 0.000172 ***
logarea:pptLag 4.478e-03 1.652e-03 2.711 0.006718 **
logarea:ppt1 -4.612e-03 1.895e-03 -2.434 0.014926 *
logarea:TmeanSprSum2 8.780e-02 3.347e-02 2.623 0.008708 **
ppt2:TmeanSprSum2 -2.065e-03 4.866e-04 -4.244 2.20e-05 ***
---
Signif. codes: 0 ‘***’ 0.001 ‘**’ 0.01 ‘*’ 0.05 ‘.’ 0.1 ‘ ’ 1
Bouteloua hirsuta
Data: D
AIC BIC logLik deviance
782.9 857.9 -376.4 752.9
Random effects:
Groups Name Variance Std.Dev. Corr
year (Intercept) 0.017343 0.13169
logarea 0.024314 0.15593 1.000
Group (Intercept) 0.000000 0.00000
Number of obs: 1101, groups: year, 34; Group, 2
Fixed effects:
Estimate Std. Error z value Pr(>|z|)
(Intercept) -4.3793154 1.4868764 -2.945 0.00323 **
logarea 1.5062403 0.5193286 2.900 0.00373 **
W1 0.0018388 0.0040319 0.456 0.64835
W2 -0.0428619 0.0090845 -4.718 2.38e-06 ***
W3 -0.0148456 0.0031660 -4.689 2.75e-06 ***
pptLag -0.0009447 0.0061541 -0.154 0.87800
ppt1 0.0026963 0.0070913 0.380 0.70378
ppt2 0.0051302 0.0021006 2.442 0.01460 *
logarea:pptLag 0.0034646 0.0022784 1.521 0.12835
logarea:ppt1 -0.0036946 0.0025960 -1.423 0.15468
logarea:ppt2 -0.0014755 0.0007085 -2.083 0.03729 *
---
Signif. codes: 0 ‘***’ 0.001 ‘**’ 0.01 ‘*’ 0.05 ‘.’ 0.1 ‘ ’ 1
Schizachyrium scoparium
Data: D
AIC BIC logLik deviance
692.3 768.9 -330.2 660.3
Random effects:
Groups Name Variance Std.Dev. Corr
year (Intercept) 0.1023326 0.319895
logarea 0.0058262 0.076330 0.000
Group (Intercept) 0.0060196 0.077586
Number of obs: 886, groups: year, 34; Group, 2
Fixed effects:
Estimate Std. Error z value Pr(>|z|)
(Intercept) 26.6972415 9.4995559 2.810 0.00495 **
logarea -2.9280712 1.6544272 -1.770 0.07675 .
W1 -0.0094417 0.0052197 -1.809 0.07047 .
W2 -0.0032309 0.0079380 -0.407 0.68399
W3 -0.0170335 0.0066145 -2.575 0.01002 *
pptLag -0.0123474 0.0094854 -1.302 0.19301
ppt1 -0.0188329 0.0191904 -0.981 0.32641
TmeanSprSum1 -1.0520194 0.3424463 -3.072 0.00213 **
logarea:pptLag 0.0038522 0.0025547 1.508 0.13158
logarea:ppt1 -0.0038765 0.0028054 -1.382 0.16704
logarea:TmeanSprSum1 0.1318621 0.0539902 2.442 0.01459 *
ppt1:TmeanSprSum1 0.0012508 0.0006206 2.015 0.04385 *
---
Signif. codes: 0 ‘***’ 0.001 ‘**’ 0.01 ‘*’ 0.05 ‘.’ 0.1 ‘ ’ 1

## Sheet: Montana
Bouteloua gracilis
Data: D
AIC BIC logLik deviance
4235.311 4412.266 -2091.655 4183.311
Random effects:
Groups Name Variance Std.Dev. Corr
year (Intercept) 0.21672 0.4655
logarea 0.04122 0.2030 0.73
Group (Intercept) 0.03590 0.1895
Number of obs: 6674, groups: year, 13; Group, 6
Fixed effects:
Estimate Std. Error z value Pr(>|z|)
(Intercept) 1.193e+00 9.474e+00 0.126 0.8998
logarea 4.525e+00 3.967e+00 1.141 0.2540
W1 -2.601e-01 1.627e-02 -15.991 <2e-16 ***
W2 -1.025e-02 4.525e-02 -0.227 0.8208
W3 1.238e-01 9.115e-02 1.358 0.1744
W4 1.823e-02 2.070e-02 0.881 0.3784
ppt1 -6.018e-02 3.151e-02 -1.910 0.0561 .
TmeanSum1 -2.940e-01 2.768e-01 -1.062 0.2881
ppt2 -3.749e-02 3.028e-02 -1.238 0.2157
TmeanSum2 1.442e-01 2.494e-01 0.578 0.5631
logarea:W1 6.744e-02 6.714e-03 10.045 <2e-16 ***
logarea:W2 3.354e-02 2.415e-02 1.389 0.1648
logarea:W3 2.155e-02 4.465e-02 0.483 0.6294
logarea:W4 -1.461e-03 1.156e-02 -0.126 0.8994
logarea:ppt1 -1.360e-02 1.331e-02 -1.022 0.3068
logarea:TmeanSum1 -1.327e-01 1.169e-01 -1.136 0.2561
logarea:ppt2 -1.893e-03 1.296e-02 -0.146 0.8838
logarea:TmeanSum2 -1.456e-02 1.073e-01 -0.136 0.8921
ppt1:TmeanSum1 3.464e-03 1.578e-03 2.196 0.0281 *
ppt2:TmeanSum2 2.215e-03 1.518e-03 1.459 0.1445
logarea:ppt1:TmeanSum1 5.511e-04 6.741e-04 0.818 0.4136
logarea:ppt2:TmeanSum2 -1.367e-05 6.650e-04 -0.021 0.9836
---
Signif. codes: 0 ‘***’ 0.001 ‘**’ 0.01 ‘*’ 0.05 ‘.’ 0.1 ‘ ’ 1
Hesperostipa comata
Data: D
AIC BIC logLik deviance
2376.264 2517.745 -1164.132 2328.264
Random effects:
Groups Name Variance Std.Dev. Corr
year (Intercept) 0.191003 0.43704
logarea 0.006547 0.08092 1.00
Group (Intercept) 0.038720 0.19677
Number of obs: 2684, groups: year, 13; Group, 6
Fixed effects:
Estimate Std. Error z value Pr(>|z|)
(Intercept) 40.6435677 10.9055529 3.727 0.000194 ***
logarea 12.5842231 5.6845103 2.214 0.026844 *
W1 -0.0054188 0.0017017 -3.184 0.001451 **
W2 -1.0316850 0.1210379 -8.524 < 2e-16 ***
W3 0.2596027 0.1298425 1.999 0.045569 *
W4 -0.0146520 0.0409559 -0.358 0.720530
pptLag 0.0059873 0.0024538 2.440 0.014687 *
ppt1 -0.2207121 0.0648846 -3.402 0.000670 ***
TmeanSpr1 -2.0675392 0.5471036 -3.779 0.000157 ***
TmeanSpr2 -0.7624090 0.2343675 -3.253 0.001142 **
logarea:W1 -0.0004108 0.0011661 -0.352 0.724604
logarea:W2 0.4906608 0.0755616 6.494 8.39e-11 ***
logarea:W3 0.2142624 0.0963704 2.223 0.026194 *
logarea:W4 -0.0084954 0.0304782 -0.279 0.780447
logarea:pptLag 0.0025125 0.0012243 2.052 0.040151 *
logarea:ppt1 -0.0861301 0.0347652 -2.477 0.013231 *
logarea:TmeanSpr1 -0.6635418 0.2824424 -2.349 0.018809 *
logarea:TmeanSpr2 -0.2036745 0.1207460 -1.687 0.091642 .
ppt1:TmeanSpr1 0.0152614 0.0044011 3.468 0.000525 ***
logarea:ppt1:TmeanSpr1 0.0060601 0.0023455 2.584 0.009774 **
---
Signif. codes: 0 ‘***’ 0.001 ‘**’ 0.01 ‘*’ 0.05 ‘.’ 0.1 ‘ ’ 1
Pascopyrum smithii
Data: D
AIC BIC logLik deviance
7702.115 7881.188 -3826.057 7652.115
Random effects:
Groups Name Variance Std.Dev. Corr
year (Intercept) 7.787e-17 8.825e-09
logarea 1.169e-02 1.081e-01 0.27
Group (Intercept) 1.684e-02 1.298e-01
Number of obs: 9537, groups: year, 13; Group, 6
Fixed effects:
Estimate Std. Error z value Pr(>|z|)
(Intercept) 30.3527516 3.9612122 7.662 1.82e-14 ***
logarea 7.5455916 1.4262664 5.290 1.22e-07 ***
W1 -0.0015941 0.0011786 -1.352 0.176220
W2 0.0236173 0.0340776 0.693 0.488281
W3 -1.0530514 0.0668279 -15.758 < 2e-16 ***
W4 0.0228309 0.0412423 0.554 0.579867
pptLag 0.0001794 0.0011585 0.155 0.876909
ppt1 -0.0906918 0.0163957 -5.531 3.18e-08 ***
TmeanSpr1 -1.3760046 0.1694803 -8.119 4.70e-16 ***
ppt2 -0.0390978 0.0128691 -3.038 0.002381 **
TmeanSpr2 -0.5848884 0.1220594 -4.792 1.65e-06 ***
logarea:W1 -0.0011344 0.0009831 -1.154 0.248560
logarea:W2 0.0284865 0.0266472 1.069 0.285060
logarea:W3 0.3851139 0.0546374 7.049 1.81e-12 ***
logarea:W4 0.0178299 0.0319758 0.558 0.577113
logarea:pptLag -0.0008831 0.0007914 -1.116 0.264499
logarea:TmeanSpr1 -0.3467180 0.0628250 -5.519 3.41e-08 ***
logarea:ppt2 0.0014977 0.0010854 1.380 0.167605
logarea:TmeanSpr2 -0.0911036 0.0415594 -2.192 0.028370 *
ppt1:TmeanSpr1 0.0064483 0.0011149 5.784 7.30e-09 ***
ppt2:TmeanSpr2 0.0030328 0.0008956 3.386 0.000709 ***
---
Signif. codes: 0 ‘***’ 0.001 ‘**’ 0.01 ‘*’ 0.05 ‘.’ 0.1 ‘ ’ 1
Poa secunda
Data: D
AIC BIC logLik deviance
3355.105 3486.417 -1656.553 3313.105
Random effects:
Groups Name Variance Std.Dev. Corr
year (Intercept) 1.098e-08 0.0001048
logarea 3.751e-02 0.1936871 -0.72
Group (Intercept) 7.672e-02 0.2769809
Number of obs: 3839, groups: year, 13; Group, 6
Fixed effects:
Estimate Std. Error z value Pr(>|z|)
(Intercept) -2.000e+01 5.115e+00 -3.910 9.24e-05 ***
logarea 7.647e-01 7.574e-02 10.096 < 2e-16 ***
W1 7.058e-04 9.088e-04 0.777 0.4374
W2 9.320e-03 2.017e-02 0.462 0.6440
W3 1.913e-01 1.005e-01 1.904 0.0569 .
W4 -1.493e+00 1.219e-01 -12.248 < 2e-16 ***
pptLag -6.029e-03 9.489e-04 -6.354 2.10e-10 ***
ppt1 9.955e-02 1.633e-02 6.095 1.10e-09 ***
TmeanSpr1 1.020e+00 1.830e-01 5.573 2.51e-08 ***
ppt2 1.837e-02 1.594e-02 1.152 0.2493
TmeanSpr2 5.106e-01 1.940e-01 2.631 0.0085 **
logarea:W1 -5.194e-04 6.633e-04 -0.783 0.4336
logarea:W2 1.053e-02 1.592e-02 0.661 0.5083
logarea:W3 -3.529e-02 7.422e-02 -0.475 0.6344
logarea:W4 3.895e-01 9.116e-02 4.272 1.93e-05 ***
ppt1:TmeanSpr1 -6.625e-03 1.114e-03 -5.946 2.75e-09 ***
ppt2:TmeanSpr2 -1.161e-03 1.133e-03 -1.025 0.3054
---
Signif. codes: 0 ‘***’ 0.001 ‘**’ 0.01 ‘*’ 0.05 ‘.’ 0.1 ‘ ’ 1

## Sheet: New Mexico
Bouteloua eriopoda
Data: D
AIC BIC logLik deviance df.resid
12737.5 12900.1 -6347.7 12695.5 17038
Scaled residuals:
Min 1Q Median 3Q Max
-11.59 -0.34 0.17 0.41 2221.32
Random effects:
Groups Name Variance Std.Dev. Corr
year (Intercept) 0.32972 0.5742
logarea 0.03870 0.1967 0.00
Group (Intercept) 0.01997 0.1413
Number of obs: 17059, groups: year, 32; Group, 10
Fixed effects:
Estimate Std. Error z value Pr(>|z|)
(Intercept) -2.3769122 9.7864524 -0.243 0.808100
logarea 1.6239152 1.8774193 0.865 0.387054
W1 -0.2832331 0.0159290 -17.781 < 2e-16 ***
W2 -0.0157935 0.0235163 -0.672 0.501840
pptLag -0.0236034 0.0253904 -0.930 0.352569
ppt1 0.0054830 0.0032242 1.701 0.089024 .
TmeanSum1 -0.0892126 0.1623744 -0.549 0.582714
ppt2 0.0173262 0.0520033 0.333 0.739003
TmeanSum2 0.0972660 0.4736385 0.205 0.837291
logarea:W1 0.0592148 0.0065895 8.986 < 2e-16 ***
logarea:W2 0.0075562 0.0141162 0.535 0.592452
logarea:pptLag -0.0068901 0.0058114 -1.186 0.235774
logarea:TmeanSum1 -0.1084568 0.0617401 -1.757 0.078974 .
logarea:ppt2 0.0197352 0.0054182 3.642 0.000270 ***
logarea:TmeanSum2 0.1046875 0.0763201 1.372 0.170160
ppt2:TmeanSum2 -0.0006448 0.0025215 -0.256 0.798158
logarea:ppt2:TmeanSum2 -0.0009768 0.0002586 -3.778 0.000158 ***
---
Signif. codes: 0 ‘***’ 0.001 ‘**’ 0.01 ‘*’ 0.05 ‘.’ 0.1 ‘ ’ 1
Sporobolus flexuosus
Data: D
AIC BIC logLik deviance df.resid
3334.4 3478.8 -1644.2 3288.4 3904
Scaled residuals:
Min 1Q Median 3Q Max
-5.6496 -0.3805 0.2446 0.4460 12.9169
Random effects:
Groups Name Variance Std.Dev. Corr
year (Intercept) 0.42409 0.6512
logarea 0.01611 0.1269 0.05
Group (Intercept) 0.17566 0.4191
Number of obs: 3927, groups: year, 32; Group, 10
Fixed effects:
Estimate Std. Error z value Pr(>|z|)
(Intercept) -33.043745 21.617850 -1.529 0.12638
logarea 5.296913 8.336711 0.635 0.52519
W1 -0.022209 0.020810 -1.067 0.28586
W2 -0.601191 0.073279 -8.204 2.32e-16 ***
pptLag -0.084382 0.031297 -2.696 0.00701 **
ppt1 0.146635 0.082205 1.784 0.07446 .
TmeanSum1 1.245540 0.748538 1.664 0.09612 .
ppt2 0.032875 0.074461 0.442 0.65884
TmeanSum2 0.353601 0.682143 0.518 0.60420
logarea:W1 0.005531 0.010301 0.537 0.59128
logarea:W2 0.171486 0.033707 5.088 3.63e-07 ***
logarea:ppt1 -0.025536 0.032857 -0.777 0.43706
logarea:TmeanSum1 -0.375495 0.280345 -1.339 0.18044
logarea:ppt2 0.024869 0.027034 0.920 0.35761
logarea:TmeanSum2 0.153790 0.236919 0.649 0.51626
ppt1:TmeanSum1 -0.006692 0.003964 -1.688 0.09142 .
ppt2:TmeanSum2 -0.001621 0.003612 -0.449 0.65348
logarea:ppt1:TmeanSum1 0.001231 0.001578 0.780 0.43522
logarea:ppt2:TmeanSum2 -0.001149 0.001303 -0.882 0.37789
---
Signif. codes: 0 ‘***’ 0.001 ‘**’ 0.01 ‘*’ 0.05 ‘.’ 0.1 ‘ ’ 1
