# Supplementary material for: Direct effects dominate responses to climate perturbations in grassland plant communities
Source: Nat Commun. 2016 Jun 8;7:11766. doi: 10.1038/ncomms11766 (PMC4899860; doi:10.1038/ncomms11766)
Supplement: Supplementary Data 2 — Statistical results for the growth models of species. [file ncomms11766-s3.xlsx]

## Sheet: Meta data
Equation symbol	Variable named in output	Description
	year	Random year effects
	Group	Random effects of quadrat spatial location
u	logarea.t0	Genet size in the current year (the dependent variable in these regressions is genet size the following year)
w	W	Crowding indices. The number of W is equal to the number of species of interest in each study site. W1 (i.e. interaction coefficient) represents the influence species 1 suffered from neighbors, W2 represents the influence species 2 suffered from neighbors, and so on. Being intra- or interspecific interaction coefficient depends on the identity of the focal species.
C	pptLag, ppt1, ppt2, temp1, temp2	Climate variables. See Supplementary Table S4 for the climatic covariates chosen for each study site.

## Sheet: Arizona
Bouteloua eriopoda
Data: D
AIC BIC logLik deviance REMLdev
8107 8235 -4032 7916 8065
Random effects:
Groups Name Variance Std.Dev. Corr
year (Intercept) 0.1064047 0.326197
logarea.t0 0.0082833 0.091013 -0.122
Group (Intercept) 0.0321683 0.179355
Residual 0.5946196 0.771116
Number of obs: 3380, groups: year, 18; Group, 7
Fixed effects:
Estimate Std. Error t value
(Intercept) 4.040e-01 1.706e+01 0.024
logarea.t0 1.965e+00 1.305e+00 1.506
W1 -4.204e-03 1.397e-03 -3.010
W2 1.041e-02 1.079e-02 0.965
pptLag -1.433e-03 1.176e-03 -1.218
ppt1 -1.846e-03 5.410e-02 -0.034
TmeanSum1 -1.438e-01 5.924e-01 -0.243
ppt2 4.376e-03 1.339e-03 3.268
TmeanSum2 1.392e-01 1.762e-01 0.790
logarea.t0:W1 3.700e-04 5.038e-04 0.734
logarea.t0:W2 -1.170e-02 4.106e-03 -2.849
logarea.t0:pptLag 5.031e-04 3.773e-04 1.333
logarea.t0:ppt1 6.002e-05 5.588e-04 0.107
logarea.t0:TmeanSum1 -5.862e-02 5.098e-02 -1.150
logarea.t0:ppt2 -4.943e-04 3.534e-04 -1.399
ppt1:TmeanSum1 1.046e-04 2.194e-03 0.048
Bouteloua rothrockii
Data: D
AIC BIC logLik deviance REMLdev
24711 24864 -12333 24514 24667
Random effects:
Groups Name Variance Std.Dev. Corr
year (Intercept) 0.2343696 0.484117
logarea.t0 0.0155037 0.124514 0.562
Group (Intercept) 0.0056925 0.075449
Residual 1.2587058 1.121921
Number of obs: 7962, groups: year, 18; Group, 7
Fixed effects:
Estimate Std. Error t value
(Intercept) 19.2905516 34.6977484 0.556
logarea.t0 -0.4913615 1.6406486 -0.299
W1 -0.0054898 0.0006564 -8.364
W2 -0.1190777 0.0078177 -15.232
pptLag -0.0006718 0.0015792 -0.425
ppt1 -0.0498016 0.0774002 -0.643
TmeanSum1 -0.6946175 0.8506542 -0.817
ppt2 -0.0322056 0.0791482 -0.407
TmeanSum2 -0.0819322 0.8329594 -0.098
logarea.t0:W1 0.0005160 0.0003650 1.414
logarea.t0:W2 0.0305835 0.0041601 7.352
logarea.t0:pptLag -0.0001335 0.0004788 -0.279
logarea.t0:ppt1 0.0009594 0.0007467 1.285
logarea.t0:TmeanSum1 0.0209109 0.0643138 0.325
logarea.t0:ppt2 0.0002418 0.0004463 0.542
ppt1:TmeanSum1 0.0020973 0.0031305 0.670
ppt2:TmeanSum2 0.0014048 0.0031940 0.440

## Sheet: Idaho
Artemisia tripartita
Data: D
AIC BIC logLik deviance REMLdev
3278 3394 -1616 3067 3232
Random effects:
Groups Name Variance Std.Dev. Corr
year (Intercept) 2.217871 1.48925
logarea.t0 0.076421 0.27644 -1.000
Group (Intercept) 0.022951 0.15150
Residual 0.774227 0.87990
Number of obs: 1163, groups: year, 22; Group, 6
Fixed effects:
Estimate Std. Error t value
(Intercept) 8.456e+00 1.138e+01 0.743
logarea.t0 5.221e-01 2.102e+00 0.248
W1 -2.766e-02 2.061e-02 -1.342
W2 1.131e-02 6.092e-03 1.856
W3 1.580e-02 9.607e-03 1.645
W4 3.029e-03 3.051e-03 0.993
pptLag 2.881e-03 7.638e-03 0.377
ppt1 -1.187e-02 5.741e-02 -0.207
TmeanSpr1 -2.528e-01 1.047e+00 -0.241
ppt2 -1.568e-02 1.140e-02 -1.375
TmeanSpr2 -4.452e-01 1.246e-01 -3.574
logarea.t0:pptLag -5.777e-04 1.426e-03 -0.405
logarea.t0:ppt1 9.836e-04 1.071e-02 0.092
logarea.t0:TmeanSpr1 3.967e-02 1.955e-01 0.203
logarea.t0:ppt2 -1.419e-03 1.613e-03 -0.879
ppt1:TmeanSpr1 8.527e-05 5.336e-03 0.016
ppt2:TmeanSpr2 2.066e-03 6.917e-04 2.987
logarea.t0:ppt1:TmeanSpr1 5.374e-05 9.957e-04 0.054
Hesperostipa comata
Data: D
AIC BIC logLik deviance REMLdev
7369 7544 -3655 7070 7311
Random effects:
Groups Name Variance Std.Dev. Corr
year (Intercept) 0.120853 0.34764
logarea.t0 0.010496 0.10245 -0.655
Group (Intercept) 0.000000 0.00000
Residual 0.561884 0.74959
Number of obs: 3092, groups: year, 22; Group, 6
Fixed effects:
Estimate Std. Error t value
(Intercept) -1.678e+00 5.079e+00 -0.330
logarea.t0 2.894e+00 1.540e+00 1.879
W1 1.337e-04 2.676e-04 0.500
W2 -3.855e-02 1.030e-02 -3.742
W3 7.675e-03 9.265e-03 0.828
W4 -1.985e-03 1.961e-03 -1.012
pptLag 4.422e-03 1.965e-03 2.250
ppt1 1.155e-02 1.422e-02 0.812
TmeanSpr1 2.005e-01 2.590e-01 0.774
ppt2 -5.581e-03 2.098e-02 -0.266
TmeanSpr2 -1.378e-01 3.516e-01 -0.392
logarea.t0:W1 -1.398e-04 1.234e-04 -1.133
logarea.t0:W2 7.758e-03 4.945e-03 1.569
logarea.t0:W3 2.857e-05 4.566e-03 0.006
logarea.t0:W4 -5.880e-03 1.452e-03 -4.049
logarea.t0:pptLag -8.381e-04 5.912e-04 -1.418
logarea.t0:ppt1 -4.152e-03 4.311e-03 -0.963
logarea.t0:TmeanSpr1 -7.419e-02 7.828e-02 -0.948
logarea.t0:ppt2 -4.570e-03 6.360e-03 -0.719
logarea.t0:TmeanSpr2 -7.256e-02 1.065e-01 -0.682
ppt1:TmeanSpr1 -1.034e-03 1.340e-03 -0.772
ppt2:TmeanSpr2 5.135e-04 1.945e-03 0.264
logarea.t0:ppt1:TmeanSpr1 3.397e-04 4.047e-04 0.839
logarea.t0:ppt2:TmeanSpr2 3.783e-04 5.895e-04 0.642
Poa secunda
Data: D
AIC BIC logLik deviance REMLdev
10795 10964 -5370 10526 10741
Random effects:
Groups Name Variance Std.Dev. Corr
year (Intercept) 0.13304497 0.364753
logarea.t0 0.00948819 0.097407 -0.715
Group (Intercept) 0.00033741 0.018369
Residual 0.83148835 0.911860
Number of obs: 3942, groups: year, 22; Group, 6
Fixed effects:
Estimate Std. Error t value
(Intercept) 4.790e-02 4.342e+00 0.011
logarea.t0 1.045e+00 8.630e-01 1.211
W1 1.116e-04 1.668e-04 0.669
W2 5.546e-03 3.204e-03 1.731
W3 -8.281e-02 2.312e-02 -3.581
W4 -2.296e-03 2.015e-03 -1.140
pptLag -1.753e-04 1.434e-03 -0.122
ppt1 1.255e-02 1.354e-02 0.927
TmeanSpr1 2.247e-01 2.500e-01 0.899
ppt2 -2.053e-03 1.586e-02 -0.129
TmeanSpr2 -2.061e-01 2.682e-01 -0.768
logarea.t0:W1 -7.078e-05 1.111e-04 -0.637
logarea.t0:W2 -3.521e-03 2.178e-03 -1.616
logarea.t0:W3 -2.722e-03 1.240e-02 -0.219
logarea.t0:W4 -4.183e-03 1.512e-03 -2.766
logarea.t0:ppt1 -4.182e-03 3.495e-03 -1.197
logarea.t0:TmeanSpr1 -7.485e-02 6.733e-02 -1.112
logarea.t0:ppt2 -7.593e-04 6.653e-04 -1.141
logarea.t0:TmeanSpr2 2.972e-02 2.291e-02 1.297
ppt1:TmeanSpr1 -1.263e-03 1.275e-03 -0.990
ppt2:TmeanSpr2 3.647e-04 1.459e-03 0.250
logarea.t0:ppt1:TmeanSpr1 5.327e-04 3.359e-04 1.586
Pseudoroegneria spicata
Data: D
AIC BIC logLik deviance REMLdev
13532 13711 -6739 13249 13478
Random effects:
Groups Name Variance Std.Dev. Corr
year (Intercept) 0.1489297 0.385914
logarea.t0 0.0091200 0.095499 -0.844
Group (Intercept) 0.0059653 0.077235
Residual 0.6406676 0.800417
Number of obs: 5496, groups: year, 22; Group, 6
Fixed effects:
Estimate Std. Error t value
(Intercept) 2.258e+00 4.547e+00 0.497
logarea.t0 1.786e+00 1.039e+00 1.719
W1 -1.913e-04 1.594e-04 -1.200
W2 -2.547e-05 2.236e-03 -0.011
W3 4.244e-03 6.666e-03 0.637
W4 -4.385e-02 6.959e-03 -6.301
pptLag 1.775e-03 1.831e-03 0.970
ppt1 1.774e-03 8.708e-03 0.204
TmeanSpr1 4.589e-02 1.545e-01 0.297
ppt2 -9.599e-03 2.158e-02 -0.445
TmeanSpr2 -2.187e-01 3.665e-01 -0.597
logarea.t0:W1 -1.766e-04 1.020e-04 -1.732
logarea.t0:W2 -3.359e-03 1.155e-03 -2.907
logarea.t0:W3 -4.872e-03 3.631e-03 -1.342
logarea.t0:W4 -4.854e-04 3.389e-03 -0.143
logarea.t0:pptLag -4.706e-04 4.522e-04 -1.041
logarea.t0:ppt1 3.024e-04 5.431e-04 0.557
logarea.t0:ppt2 -5.181e-03 5.441e-03 -0.952
logarea.t0:TmeanSpr2 -7.938e-02 9.310e-02 -0.853
ppt1:TmeanSpr1 -4.362e-04 7.939e-04 -0.549
ppt2:TmeanSpr2 8.925e-04 2.013e-03 0.443
logarea.t0:ppt2:TmeanSpr2 4.823e-04 5.096e-04 0.946

## Sheet: Kansas
Bouteloua curtipendula
Data: D
AIC BIC logLik deviance REMLdev
2841 2956 -1398 2622 2795
Random effects:
Groups Name Variance Std.Dev. Corr
year (Intercept) 0.642052 0.80128
logarea.t0 0.027666 0.16633 -0.575
Group (Intercept) 0.036235 0.19035
Residual 0.584201 0.76433
Number of obs: 1089, groups: year, 34; Group, 2
Fixed effects:
Estimate Std. Error t value
(Intercept) -1.775e+01 1.204e+01 -1.474
logarea.t0 9.010e-01 9.552e-01 0.943
W1 -1.840e-03 1.342e-03 -1.371
W2 7.408e-03 3.051e-03 2.428
W3 1.664e-03 3.848e-03 0.432
pptLag 4.223e-03 2.803e-03 1.507
ppt1 8.141e-03 1.582e-02 0.514
TmeanSprSum1 4.661e-01 2.975e-01 1.566
ppt2 2.303e-02 1.796e-02 1.282
TmeanSprSum2 2.152e-01 3.292e-01 0.654
logarea.t0:W1 8.311e-05 3.367e-04 0.247
logarea.t0:W2 -2.043e-03 9.334e-04 -2.189
logarea.t0:W3 -2.444e-04 1.446e-03 -0.169
logarea.t0:TmeanSprSum1 -4.315e-02 2.267e-02 -1.903
logarea.t0:ppt2 6.277e-05 3.204e-04 0.196
logarea.t0:TmeanSprSum2 3.633e-02 2.614e-02 1.390
ppt1:TmeanSprSum1 -5.347e-04 6.268e-04 -0.853
ppt2:TmeanSprSum2 -8.234e-04 6.941e-04 -1.186
Bouteloua hirsuta
Data: D
AIC BIC logLik deviance REMLdev
1824 1908 -893.8 1657 1788
Random effects:
Groups Name Variance Std.Dev. Corr
year (Intercept) 7.3619e-01 8.5801e-01
logarea.t0 2.0985e-02 1.4486e-01 -0.911
Group (Intercept) 3.2336e-09 5.6864e-05
Residual 4.0547e-01 6.3676e-01
Number of obs: 812, groups: year, 34; Group, 2
Fixed effects:
Estimate Std. Error t value
(Intercept) 2.338e+00 7.498e+00 0.312
logarea.t0 8.183e-01 1.173e-01 6.976
W1 1.983e-04 2.260e-04 0.877
W2 -4.286e-03 3.293e-03 -1.302
W3 -7.512e-03 3.471e-03 -2.164
pptLag 1.731e-03 1.650e-03 1.049
ppt1 -1.144e-03 1.003e-02 -0.114
TmeanSprSum1 -7.839e-04 1.868e-01 -0.004
ppt2 -3.517e-03 1.171e-02 -0.300
TmeanSprSum2 -9.195e-02 2.070e-01 -0.444
logarea.t0:ppt2 -2.138e-04 2.388e-04 -0.895
ppt1:TmeanSprSum1 -4.488e-06 3.971e-04 -0.011
ppt2:TmeanSprSum2 2.018e-04 4.492e-04 0.449
Schizachyrium scoparium
Data: D
AIC BIC logLik deviance REMLdev
1381 1434 -678.7 1300 1357
Random effects:
Groups Name Variance Std.Dev. Corr
year (Intercept) 0.620961 0.78801
logarea.t0 0.011402 0.10678 -0.941
Group (Intercept) 0.032689 0.18080
Residual 0.458113 0.67684
Number of obs: 601, groups: year, 34; Group, 2
Fixed effects:
Estimate Std. Error t value
(Intercept) 3.2500271 1.0720646 3.032
logarea.t0 0.8313366 0.0308970 26.907
W1 -0.0002542 0.0004547 -0.559
W2 0.0018328 0.0029982 0.611
W3 -0.0090462 0.0066612 -1.358
TmeanSprSum1 -0.1069843 0.0356220 -3.003
ppt2 0.0008504 0.0004850 1.754

## Sheet: Montana
Bouteloua gracilis
Data: D
AIC BIC logLik deviance REMLdev
11383 11560 -5663 11115 11327
Random effects:
Groups Name Variance Std.Dev. Corr
year (Intercept) 0.1817062 0.426270
logarea.t0 0.0057664 0.075937 -0.183
Group (Intercept) 0.0116702 0.108029
Residual 0.8411823 0.917160
Number of obs: 4148, groups: year, 13; Group, 6
Fixed effects:
Estimate Std. Error t value
(Intercept) 11.8663206 8.3568580 1.420
logarea.t0 1.6877003 1.4302519 1.180
W1 -0.0300526 0.0028413 -10.577
W2 0.0015943 0.0135500 0.118
W3 -0.0440344 0.0290601 -1.515
W4 0.0006244 0.0075340 0.083
pptLag 0.0010491 0.0021881 0.479
ppt1 -0.0840803 0.0262257 -3.206
TmeanSum1 -0.5591451 0.2247792 -2.488
ppt2 -0.0101613 0.0250694 -0.405
TmeanSum2 -0.0460118 0.2503964 -0.184
logarea.t0:W1 0.0057728 0.0008481 6.807
logarea.t0:W2 -0.0013148 0.0038467 -0.342
logarea.t0:W3 0.0079291 0.0095292 0.832
logarea.t0:W4 -0.0013158 0.0030029 -0.438
logarea.t0:ppt1 -0.0074906 0.0050478 -1.484
logarea.t0:TmeanSum1 -0.0809039 0.0435845 -1.856
logarea.t0:ppt2 0.0038025 0.0046622 0.816
logarea.t0:TmeanSum2 0.0379375 0.0381601 0.994
ppt1:TmeanSum1 0.0046127 0.0013274 3.475
ppt2:TmeanSum2 0.0004576 0.0012689 0.361
logarea.t0:ppt1:TmeanSum1 0.0003979 0.0002561 1.554
logarea.t0:ppt2:TmeanSum2 -0.0002253 0.0002375 -0.948
Hesperostipa comata
Data: D
AIC BIC logLik deviance REMLdev
4856 4953 -2410 4731 4820
Random effects:
Groups Name Variance Std.Dev. Corr
year (Intercept) 0.4190773 0.647362
logarea.t0 0.0313460 0.177048 -0.284
Group (Intercept) 0.0076518 0.087474
Residual 0.9834588 0.991695
Number of obs: 1652, groups: year, 13; Group, 6
Fixed effects:
Estimate Std. Error t value
(Intercept) 19.5945017 14.9693694 1.309
logarea.t0 0.6279212 0.0533998 11.759
W1 -0.0023947 0.0007023 -3.410
W2 -0.0796354 0.0191637 -4.156
W3 0.0090285 0.0283783 0.318
W4 0.0107584 0.0112656 0.955
pptLag 0.0009145 0.0034568 0.265
ppt1 -0.1253170 0.0693977 -1.806
TmeanSpr1 -1.0372843 0.6355320 -1.632
ppt2 -0.0167028 0.0512427 -0.326
TmeanSpr2 -0.3432875 0.4921459 -0.698
ppt1:TmeanSpr1 0.0091351 0.0047242 1.934
ppt2:TmeanSpr2 0.0012633 0.0035958 0.351
Pascopyrum smithii
Data: D
AIC BIC logLik deviance REMLdev
13447 13631 -6696 13155 13393
Random effects:
Groups Name Variance Std.Dev. Corr
year (Intercept) 0.01894164 0.137629
logarea.t0 0.00062135 0.024927 0.820
Group (Intercept) 0.00514195 0.071707
Residual 0.39477832 0.628314
Number of obs: 6875, groups: year, 13; Group, 6
Fixed effects:
Estimate Std. Error t value
(Intercept) 3.4976362 2.3365427 1.497
logarea.t0 2.1764786 0.6522295 3.337
W1 -0.0010277 0.0001784 -5.762
W2 -0.0070994 0.0026037 -2.727
W3 -0.0747966 0.0106612 -7.016
W4 -0.0129358 0.0040602 -3.186
ppt1 -0.0256635 0.0115049 -2.231
TmeanSpr1 -0.1852130 0.1031295 -1.796
ppt2 -0.0055524 0.0094608 -0.587
TmeanSpr2 -0.0767397 0.0794999 -0.965
logarea.t0:W1 -0.0006388 0.0001553 -4.112
logarea.t0:W2 -0.0034136 0.0025838 -1.321
logarea.t0:W3 -0.0167126 0.0085615 -1.952
logarea.t0:W4 -0.0119972 0.0038224 -3.139
logarea.t0:ppt1 -0.0088883 0.0031946 -2.782
logarea.t0:TmeanSpr1 -0.0810692 0.0293187 -2.765
logarea.t0:ppt2 -0.0057933 0.0025472 -2.274
logarea.t0:TmeanSpr2 -0.0444438 0.0213198 -2.085
ppt1:TmeanSpr1 0.0019400 0.0007917 2.450
ppt2:TmeanSpr2 0.0004176 0.0006738 0.620
logarea.t0:ppt1:TmeanSpr1 0.0007246 0.0002200 3.294
logarea.t0:ppt2:TmeanSpr2 0.0004541 0.0001817 2.499
Poa secunda
Data: D
AIC BIC logLik deviance REMLdev
7408 7554 -3679 7177 7358
Random effects:
Groups Name Variance Std.Dev. Corr
year (Intercept) 0.23547803 0.485261
logarea.t0 0.00022904 0.015134 0.377
Group (Intercept) 0.01398434 0.118255
Residual 0.97648431 0.988172
Number of obs: 2537, groups: year, 13; Group, 6
Fixed effects:
Estimate Std. Error t value
(Intercept) -1.155e+01 1.189e+01 -0.971
logarea.t0 1.031e+00 1.726e+00 0.597
W1 5.907e-04 2.903e-04 2.035
W2 -1.159e-02 6.701e-03 -1.730
W3 -4.451e-02 2.621e-02 -1.699
W4 -1.388e-01 3.655e-02 -3.796
pptLag -3.759e-03 2.728e-03 -1.378
ppt1 4.979e-02 5.442e-02 0.915
TmeanSpr1 7.445e-01 5.017e-01 1.484
ppt2 1.598e-02 4.047e-02 0.395
TmeanSpr2 1.805e-01 3.941e-01 0.458
logarea.t0:pptLag -1.140e-03 3.472e-04 -3.283
logarea.t0:ppt1 1.066e-02 5.595e-03 1.906
logarea.t0:TmeanSpr1 2.780e-03 6.150e-02 0.045
logarea.t0:ppt2 -5.673e-03 5.390e-03 -1.053
logarea.t0:TmeanSpr2 -1.327e-02 6.617e-02 -0.201
ppt1:TmeanSpr1 -3.475e-03 3.703e-03 -0.938
ppt2:TmeanSpr2 -1.235e-03 2.843e-03 -0.434
logarea.t0:ppt1:TmeanSpr1 -7.246e-04 3.768e-04 -1.923
logarea.t0:ppt2:TmeanSpr2 3.707e-04 3.841e-04 0.965

## Sheet: New Mexico
Bouteloua eriopoda
Data: D
AIC BIC logLik deviance REMLdev
24033 24194 -11994 23852 23989
Random effects:
Groups Name Variance Std.Dev. Corr
year (Intercept) 0.1300096 0.360568
logarea.t0 0.0082868 0.091032 -0.480
Group (Intercept) 0.0010347 0.032166
Residual 0.4760479 0.689962
Number of obs: 11291, groups: year, 32; Group, 10
Fixed effects:
Estimate Std. Error t value
(Intercept) -0.8107751 5.2056043 -0.156
logarea.t0 0.4359907 0.6540098 0.667
W1 -0.0061323 0.0008850 -6.929
W2 0.0169055 0.0041567 4.067
pptLag 0.0047159 0.0147604 0.319
ppt1 -0.0941579 0.2640464 -0.357
TmeanSum1 -0.0083197 0.2449244 -0.034
ppt2 0.0306874 0.0123552 2.484
TmeanSum2 0.0484222 0.0981522 0.493
logarea.t0:W1 0.0005470 0.0002799 1.954
logarea.t0:W2 -0.0069194 0.0014328 -4.829
logarea.t0:pptLag -0.0040399 0.0038708 -1.044
logarea.t0:ppt1 0.0058739 0.0049779 1.180
logarea.t0:TmeanSum1 -0.0154318 0.0249910 -0.617
logarea.t0:ppt2 0.0008296 0.0031932 0.260
logarea.t0:TmeanSum2 0.0291827 0.0257192 1.135
ppt1:TmeanSum1 0.0049269 0.0128407 0.384
Sporobolus flexuosus
Data: D
AIC BIC logLik deviance REMLdev
6245 6367 -3102 6090 6203
Random effects:
Groups Name Variance Std.Dev. Corr
year (Intercept) 0.185743 0.43098
logarea.t0 0.010614 0.10303 -0.696
Group (Intercept) 0.027937 0.16714
Residual 0.640700 0.80044
Number of obs: 2502, groups: year, 32; Group, 10
Fixed effects:
Estimate Std. Error t value
(Intercept) 2.062e+00 6.812e+00 0.303
logarea.t0 1.976e-01 1.075e+00 0.184
W1 -4.099e-03 2.552e-03 -1.606
W2 -4.570e-02 1.132e-02 -4.037
pptLag 7.223e-03 2.062e-02 0.350
ppt1 -1.455e-01 3.119e-01 -0.467
TmeanSum1 2.089e-03 3.158e-01 0.007
ppt2 3.445e-02 1.115e-02 3.091
TmeanSum2 -8.263e-02 1.340e-01 -0.616
logarea.t0:W1 -3.277e-05 8.527e-04 -0.038
logarea.t0:W2 1.029e-02 3.847e-03 2.676
logarea.t0:pptLag -4.694e-03 5.781e-03 -0.812
logarea.t0:ppt1 6.629e-03 7.588e-03 0.874
logarea.t0:TmeanSum1 -4.781e-02 4.276e-02 -1.118
logarea.t0:TmeanSum2 6.724e-02 3.776e-02 1.781
ppt1:TmeanSum1 7.046e-03 1.504e-02 0.46
