# Supplementary material for: Direct effects dominate responses to climate perturbations in grassland plant communities
Source: Nat Commun. 2016 Jun 8;7:11766. doi: 10.1038/ncomms11766 (PMC4899860; doi:10.1038/ncomms11766)
Supplement: Supplementary Data 3 — Statistical results for the recruitment models of species. [file ncomms11766-s4.xlsx]

## Sheet: Meta data
Symbol	Equation	Variable named in output	Description
η	6	intcpt.yr[k,i]	Random effect of year k on species i. (These random effects are drawn from normal distributions with means given by intcpt.mu[i] and precision yr.tau[i]). For instance, intcpt.yr[18,1] represents the random effect of year 18 on species 1, and intcpt.yr[18,4]for the random effect of year 18 on species 4.
	6	intcpt.gr[g,i]	Random effect of quadrat spatial location g on species i. (These random effects are drawn from normal distributions with means = 0 and precision g.tau[i]). For instance, intcpt.gr[7,1] represents the random spatial location 7 on species 1, and intcpt.gr[7,4] for the random spatial location 7 on species 4.
	6	W[i,j]	Effect of cover of species j on species i. For instance, W[1,1] represents the effect of species 1 from conspecifics, and W[1,4] for the interspecific effect of species 4 on 1.
C	6	pptLag[i], ppt1[i], ppt2[i], temp1[i], temp2[i]	Climate variable effects on species i. See Supplementary Table S4 for the climatic covariates chosen for each study site. For instance, ppt1[1]represents the effect of ppt1 on species 1, and ppt1[2]for the effect of ppt1 on species 2.
p	7	p[i]	Mixing fraction to estimate effective cover for species i. For instance, p[1]represents the mixing fraction of species 1.
	5	theta[i]	Negative binomial dispersion parameter for species i. For instance, theta[1] represents the negative binomial dispersion parameter for species 1, and theta[4]for species 4.

## Sheet: Arizona
Parameter mean values, standard deviations (sd), 0.025 to 0.975 quantiles, shrinkage factor (Rhat), and effective sample sizes (n.eff) from Markov Chain Monte Carlo simulation.
Species 1: Bouteloua eriopoda
Species 2: Bouteloua rothrockii
Parameters	mean	sd	0.025	0.25	0.5	0.75	0.975	Rhat	n.eff
pptLag[1]	-0.22902	0.421975	-1.09623	-0.50483	-0.2372	0.04419	0.593	1.00677	200
ppt1[1]	0.476811	0.493904	-0.51013	0.158625	0.46525	0.78635	1.49158	1.00037	600
TmeanSum1[1]	0.085648	0.349401	-0.58609	-0.12915	0.063975	0.294625	0.807355	1.03133	230
ppt2[1]	0.321813	0.35965	-0.34421	0.09309	0.3216	0.5567	1.03927	1.00479	280
TmeanSum2[1]	-0.15431	0.369248	-0.85772	-0.38563	-0.1727	0.077998	0.560815	1.00735	330
pptLag[2]	-0.90601	0.348808	-1.6474	-1.116	-0.87705	-0.67033	-0.24578	1.01824	600
ppt1[2]	0.5274	0.406278	-0.19019	0.22725	0.49005	0.80645	1.37508	1.00599	600
TmeanSum1[2]	0.223759	0.297133	-0.32283	0.034323	0.2106	0.4001	0.865845	1.05623	35
ppt2[2]	0.151491	0.288468	-0.37961	-0.0268	0.1316	0.339075	0.762023	1.02205	600
TmeanSum2[2]	-0.13973	0.303812	-0.7118	-0.34455	-0.1488	0.063258	0.490997	1.02795	100
intcpt.mu[1]	1.05147	0.547254	-0.11809	0.677125	1.089	1.43425	1.99703	1.02077	74
intcpt.mu[2]	5.0294	0.419206	4.1825	4.75375	5.0245	5.296	5.91212	1.00244	600
intcpt.yr[1,1]	1.24417	0.778196	-0.39676	0.739525	1.3195	1.771	2.63523	1.01781	84
intcpt.yr[1,2]	4.02242	0.638072	2.7518	3.61725	4.022	4.40875	5.35935	1.0412	57
intcpt.yr[2,1]	3.05275	0.998388	1.15052	2.3775	3.048	3.72275	5.1041	1.00519	260
intcpt.yr[2,2]	4.91103	0.816283	3.31695	4.34325	4.8675	5.4545	6.46035	1.00944	240
intcpt.yr[3,1]	1.04285	1.06367	-0.88851	0.3015	1.044	1.7445	3.18107	1.00888	160
intcpt.yr[3,2]	4.68129	0.95376	2.7464	4.0705	4.7095	5.327	6.39917	1.00068	600
intcpt.yr[4,1]	1.33497	0.898205	-0.45324	0.74835	1.3395	1.878	3.19227	0.999541	600
intcpt.yr[4,2]	5.61806	0.755336	4.07647	5.0965	5.6425	6.09125	7.18093	1.00513	370
intcpt.yr[5,1]	1.29205	0.74471	-0.26405	0.799325	1.295	1.783	2.72665	1.00543	370
intcpt.yr[5,2]	5.87766	0.573618	4.76767	5.514	5.875	6.2615	6.98313	1.02646	380
intcpt.yr[6,1]	0.663459	0.790453	-0.92039	0.154925	0.6374	1.1725	2.1884	1.02681	94
intcpt.yr[6,2]	5.59189	0.640125	4.28722	5.1735	5.5775	6.00725	6.85645	1.0023	600
intcpt.yr[7,1]	1.50592	0.952577	-0.25443	0.8707	1.4855	2.12775	3.46175	1.04381	52
intcpt.yr[7,2]	4.76023	0.745652	3.24257	4.286	4.7655	5.23375	6.3662	1.0057	570
intcpt.yr[8,1]	0.458989	0.836268	-1.16875	-0.0435	0.45025	0.992575	2.09843	1.00519	270
intcpt.yr[8,2]	4.97176	0.660541	3.75655	4.5445	4.9645	5.36225	6.39403	1.0082	600
intcpt.yr[9,1]	0.092234	0.808891	-1.45353	-0.49943	0.1271	0.6255	1.6515	1.04463	42
intcpt.yr[9,2]	5.0435	0.61103	3.97935	4.61525	5.0555	5.44025	6.27545	1.02754	68
intcpt.yr[10,1]	0.870069	0.692479	-0.53811	0.4352	0.88765	1.348	2.14418	1.01702	600
intcpt.yr[10,2]	5.08586	0.560207	3.9774	4.74	5.103	5.4345	6.19517	1.00503	600
intcpt.yr[11,1]	1.01465	0.733848	-0.32768	0.5143	0.9861	1.542	2.4203	1.05243	51
intcpt.yr[11,2]	6.27959	0.528182	5.25397	5.933	6.273	6.626	7.31665	0.999483	600
intcpt.yr[12,1]	-0.50077	0.797781	-2.14205	-1.0001	-0.4758	0.041845	0.983845	1.01851	100
intcpt.yr[12,2]	5.63819	0.516049	4.6489	5.31275	5.6175	5.9655	6.63338	1.00251	570
intcpt.yr[13,1]	1.40681	0.654351	-0.00331	1.00055	1.453	1.84675	2.61307	1.03222	53
intcpt.yr[13,2]	4.17037	0.467694	3.19017	3.85	4.1945	4.51325	5.04507	0.999332	600
intcpt.yr[14,1]	0.415891	1.00104	-1.63355	-0.21925	0.42405	1.0705	2.50352	1.00195	570
intcpt.yr[14,2]	3.90493	0.71781	2.40655	3.435	3.8965	4.3375	5.45962	1.0217	600
intcpt.yr[15,1]	1.07179	0.930417	-0.72548	0.472125	1.052	1.65525	3.07868	1.00151	600
intcpt.yr[15,2]	5.18279	0.748122	3.63397	4.71	5.2185	5.694	6.55638	1.04316	77
intcpt.yr[16,1]	1.55225	0.991092	-0.33412	0.91745	1.521	2.204	3.49918	0.999785	600
intcpt.yr[16,2]	4.95375	0.829616	3.30954	4.42775	4.9955	5.54475	6.54057	1.08787	37
intcpt.yr[17,1]	1.08836	0.88588	-0.64489	0.5726	1.0755	1.64	2.9173	1.00437	300
intcpt.yr[17,2]	4.39832	0.717144	2.90598	3.9835	4.388	4.8645	5.8009	1.07035	38
intcpt.yr[18,1]	1.51159	0.694446	0.081491	1.08775	1.51	1.9865	2.8264	1.00918	150
intcpt.yr[18,2]	5.63061	0.441546	4.76862	5.34025	5.6465	5.92625	6.44712	1.01054	150
yr.tau[1]	1.174	0.731989	0.340095	0.69375	1.0125	1.45	3.01105	1.00089	600
yr.tau[2]	1.46018	0.713567	0.47905	0.942348	1.3275	1.8205	3.32707	1.08174	24
intcpt.gr[1,1]	-0.08726	0.352508	-0.80268	-0.31853	-0.08382	0.1518	0.583412	1.00196	570
intcpt.gr[1,2]	-0.07015	0.266474	-0.57296	-0.24743	-0.0792	0.1151	0.449138	0.999647	600
intcpt.gr[2,1]	-0.33115	0.321818	-1.02018	-0.5582	-0.31835	-0.1066	0.285143	1.00009	600
intcpt.gr[2,2]	0.280698	0.234344	-0.12312	0.115925	0.2662	0.425425	0.771775	1.00284	430
intcpt.gr[3,1]	-0.42263	0.286546	-0.99505	-0.61395	-0.4069	-0.22773	0.074772	1.00273	440
intcpt.gr[3,2]	-0.55409	0.235516	-1.02403	-0.6971	-0.54135	-0.39238	-0.13085	1.00384	330
intcpt.gr[4,1]	0.243634	0.311976	-0.32957	0.0252	0.2389	0.4551	0.83365	1.00458	360
intcpt.gr[4,2]	0.245317	0.2817	-0.32161	0.052525	0.2447	0.428525	0.783165	1.00184	600
intcpt.gr[5,1]	0.11452	0.25472	-0.37808	-0.06031	0.11835	0.29505	0.63586	1.00262	460
intcpt.gr[5,2]	-0.33564	0.235997	-0.81406	-0.49988	-0.32445	-0.1763	0.099849	1.00029	600
intcpt.gr[6,1]	0.221076	0.253646	-0.27366	0.051973	0.22375	0.38915	0.716565	1.0065	600
intcpt.gr[6,2]	0.312165	0.213823	-0.10041	0.181525	0.31305	0.453225	0.744145	1.00191	580
intcpt.gr[7,1]	0.315843	0.266493	-0.18767	0.1432	0.3018	0.4949	0.860965	0.999696	600
intcpt.gr[7,2]	0.099453	0.23329	-0.36049	-0.05879	0.096405	0.25825	0.58058	1.011	330
g.tau[1]	5.49147	2.85828	1.69075	3.53573	4.8415	6.8275	12.5318	1.00046	600
g.tau[2]	5.67631	2.80053	1.60993	3.70725	5.173	7.08625	12.6702	0.999329	600
W[1,1]	-0.5118	0.289237	-1.008	-0.71585	-0.54175	-0.31905	0.10164	1.00751	180
W[1,2]	-0.28311	0.184895	-0.65857	-0.4012	-0.27155	-0.15733	0.057625	0.999387	600
W[2,1]	-0.61276	0.272625	-1.1594	-0.78715	-0.60565	-0.43825	-0.10409	1.03672	130
W[2,2]	-2.25436	0.183079	-2.60513	-2.3765	-2.251	-2.146	-1.88088	1.01386	190
theta[1]	0.841482	0.154545	0.590482	0.72955	0.82175	0.929499	1.16902	1.00085	600
theta[2]	1.31987	0.135195	1.08987	1.22375	1.315	1.39825	1.63625	0.999822	600
p[1]	0.607375	0.191033	0.236562	0.473546	0.6111	0.7558	0.942625	1.00674	600
p[2]	0.736923	0.136702	0.43101	0.6551	0.758	0.84095	0.930905	1.0269	600
deviance	3103.51	11.2446	3083	3096	3103	3110	3126	0.999592	600

## Sheet: Idaho
Parameter mean values, standard deviations (sd), 0.025 to 0.975 quantiles, shrinkage factor (Rhat), and effective sample sizes (n.eff) from Markov Chain Monte Carlo simulation.
Species 1: Artemisia tripartita
Species 2: Hesperostipa comata
Species 3: Poa secunda
Species 4: Pseudoroegneria spicata
parameters	mean	sd	0.025	0.25	0.5	0.75	0.975	Rhat	n.eff
pptLag[1]	-0.08675	0.384314	-0.82986	-0.35375	-0.07864	0.159475	0.689393	1.01819	87
ppt1[1]	-0.36788	0.471378	-1.16913	-0.66835	-0.3874	-0.10835	0.804583	1.08466	27
TmeanSpr1[1]	-0.21281	0.516086	-1.08433	-0.5582	-0.2515	0.038543	0.979698	1.06897	35
ppt2[1]	0.29046	0.448564	-0.61103	-0.00455	0.28035	0.584225	1.18902	1	600
TmeanSpr2[1]	-0.15607	0.415455	-1.0033	-0.41325	-0.1618	0.10075	0.645303	1.04519	49
pptLag[2]	-0.11457	0.2883	-0.65715	-0.29928	-0.13275	0.06757	0.459535	1.05892	31
ppt1[2]	0.139839	0.344739	-0.48236	-0.1044	0.12485	0.33965	0.897818	0.999696	600
TmeanSpr1[2]	-0.04211	0.353087	-0.75983	-0.27575	-0.04072	0.216925	0.646888	0.999351	600
ppt2[2]	0.125023	0.291885	-0.44574	-0.08017	0.13915	0.3196	0.683093	1.00086	600
TmeanSpr2[2]	0.143532	0.322717	-0.45843	-0.07897	0.1338	0.349575	0.76658	1.011	160
pptLag[3]	0.101084	0.211398	-0.34005	-0.03839	0.1005	0.24035	0.53827	1.00475	600
ppt1[3]	0.025245	0.248761	-0.45533	-0.1427	0.026485	0.1849	0.52454	1.01323	180
TmeanSpr1[3]	0.012653	0.253141	-0.48624	-0.15685	0.023555	0.173925	0.519435	1.01558	600
ppt2[3]	0.287482	0.221097	-0.11987	0.150375	0.29265	0.42225	0.743958	1.00558	600
TmeanSpr2[3]	-0.13932	0.205987	-0.53275	-0.27233	-0.12905	-0.00806	0.241545	1.00065	600
pptLag[4]	-0.22325	0.282238	-0.75637	-0.40808	-0.2167	-0.02959	0.362845	1.01636	140
ppt1[4]	-0.04498	0.423256	-0.87907	-0.3251	-0.03637	0.234775	0.734303	1.07408	26
TmeanSpr1[4]	-0.10697	0.437048	-1.08953	-0.36945	-0.08647	0.176875	0.717768	1.00945	600
ppt2[4]	-0.00952	0.313	-0.67162	-0.19878	-0.01052	0.208625	0.608585	1.00223	600
TmeanSpr2[4]	-0.02516	0.371045	-0.84862	-0.27733	-0.00921	0.233075	0.663983	1.01106	600
intcpt.mu[1]	0.329419	0.718096	-1.0761	-0.1504	0.3579	0.8014	1.71755	1.0357	50
intcpt.mu[2]	2.67325	0.623878	1.48478	2.26225	2.6625	3.09225	3.90975	1.06421	43
intcpt.mu[3]	3.66966	0.437412	2.7779	3.37275	3.682	3.972	4.48565	0.999332	600
intcpt.mu[4]	2.73232	0.53408	1.71317	2.33575	2.761	3.09	3.7433	1.02476	63
intcpt.yr[1,1]	0.534499	1.3487	-2.18128	-0.31948	0.5546	1.47575	3.21948	1.00979	150
intcpt.yr[1,2]	1.66892	1.19425	-0.90241	0.926525	1.6975	2.44775	3.8271	1.01886	110
intcpt.yr[1,3]	3.90122	0.718669	2.4847	3.42275	3.898	4.3545	5.35602	1.00186	590
intcpt.yr[1,4]	4.17857	0.963302	2.27362	3.5605	4.2565	4.7855	6.06912	1.12869	19
intcpt.yr[2,1]	-0.96842	1.39958	-3.74128	-1.7895	-0.92745	0.009703	1.81965	1.00897	210
intcpt.yr[2,2]	1.64172	1.08472	-0.48474	0.889125	1.6755	2.34	3.81887	1.03342	49
intcpt.yr[2,3]	4.23652	0.679425	2.94683	3.7945	4.243	4.6715	5.6321	1.00224	570
intcpt.yr[2,4]	3.15566	1.019	1.3242	2.496	3.0755	3.80775	5.39565	1.00012	600
intcpt.yr[3,1]	-0.07568	1.02554	-2.1058	-0.74188	-0.04687	0.5637	1.93427	1.00806	180
intcpt.yr[3,2]	1.95434	0.816768	0.459525	1.36425	1.953	2.5245	3.45067	1.01532	100
intcpt.yr[3,3]	4.30211	0.553911	3.21377	3.9405	4.308	4.65025	5.36525	1.01144	600
intcpt.yr[3,4]	3.23357	0.837545	1.74695	2.6685	3.194	3.76625	5.02604	1.0629	29
intcpt.yr[4,1]	-1.50908	1.0107	-3.46733	-2.2055	-1.486	-0.81833	0.36864	1.02852	56
intcpt.yr[4,2]	0.770652	0.93943	-1.07115	0.1708	0.7737	1.35025	2.57302	1.02324	70
intcpt.yr[4,3]	2.8427	0.562834	1.72389	2.458	2.857	3.2495	3.90607	0.999496	600
intcpt.yr[4,4]	1.59767	0.688883	0.16003	1.14575	1.58	2.05575	2.94555	1.05578	32
intcpt.yr[5,1]	0.179141	0.909148	-1.5003	-0.41915	0.19095	0.778625	2.03337	1.04792	59
intcpt.yr[5,2]	3.44961	0.680332	2.03625	2.99975	3.4715	3.841	4.84255	1.04962	54
intcpt.yr[5,3]	3.64669	0.526455	2.6054	3.316	3.6615	4.0235	4.57349	0.999392	600
intcpt.yr[5,4]	3.44483	0.588581	2.25687	3.04425	3.448	3.8585	4.55405	1.01087	150
intcpt.yr[6,1]	0.828015	1.23094	-1.38645	-0.01942	0.8155	1.65525	3.2615	1.00519	260
intcpt.yr[6,2]	2.88123	0.967587	1.11242	2.269	2.819	3.55175	4.76417	1.00274	460
intcpt.yr[6,3]	3.54647	0.68115	2.14775	3.10425	3.5345	3.95874	4.89245	1.01459	600
intcpt.yr[6,4]	2.49247	1.01191	0.694953	1.81725	2.443	3.10525	4.63775	1.03222	59
intcpt.yr[7,1]	1.30636	1.07706	-0.9917	0.686675	1.3225	2.0035	3.401	1.01194	120
intcpt.yr[7,2]	3.3228	0.775613	1.73262	2.784	3.2855	3.846	4.83805	1.01657	89
intcpt.yr[7,3]	4.10363	0.537688	3.02246	3.742	4.1465	4.45525	5.09917	0.999896	600
intcpt.yr[7,4]	2.1644	0.838478	0.29522	1.66725	2.1835	2.69175	3.62418	1.14979	17
intcpt.yr[8,1]	2.11923	0.94769	0.165825	1.50775	2.1305	2.7495	3.8875	1.03186	53
intcpt.yr[8,2]	4.55386	0.871707	2.956	3.92425	4.566	5.092	6.28576	1.03107	52
intcpt.yr[8,3]	3.29662	0.614559	2.10207	2.876	3.2935	3.71125	4.46033	1.00045	600
intcpt.yr[8,4]	5.0787	0.794176	3.6482	4.5105	5.066	5.5765	6.80262	0.999744	600
intcpt.yr[9,1]	0.784369	1.02073	-1.22528	0.087835	0.83125	1.48125	2.70012	1.04322	68
intcpt.yr[9,2]	3.60809	0.789908	1.98242	3.073	3.63	4.08875	5.17033	1.06525	39
intcpt.yr[9,3]	3.66517	0.546774	2.59178	3.30625	3.675	4.0345	4.75312	1.00003	600
intcpt.yr[9,4]	2.24556	0.751955	0.804178	1.71975	2.2145	2.74525	3.7231	1.01144	120
intcpt.yr[10,1]	1.06847	1.06625	-0.82889	0.3024	1.0665	1.72775	3.26385	1.14433	15
intcpt.yr[10,2]	3.69707	0.781127	2.25474	3.17	3.681	4.21725	5.28812	1.03504	47
intcpt.yr[10,3]	3.34214	0.609748	2.1688	2.93475	3.338	3.7235	4.4851	0.999885	600
intcpt.yr[10,4]	2.56811	0.819751	0.90898	2.02725	2.5725	3.13575	4.18025	1.0265	60
intcpt.yr[11,1]	1.09739	0.863993	-0.72097	0.52575	1.1555	1.6705	2.73608	1.01109	130
intcpt.yr[11,2]	2.29178	0.848461	0.691528	1.72575	2.2825	2.83425	4.0801	1.03549	47
intcpt.yr[11,3]	2.72518	0.563998	1.55132	2.337	2.7325	3.12625	3.73582	1.01084	290
intcpt.yr[11,4]	1.45281	0.737995	0.090333	0.94325	1.453	1.8735	2.92203	1.01756	120
intcpt.yr[12,1]	-0.35653	0.963763	-2.1504	-1.04075	-0.3476	0.294275	1.44325	0.999495	600
intcpt.yr[12,2]	2.2394	0.791525	0.704393	1.71075	2.3005	2.765	3.7624	1.00285	430
intcpt.yr[12,3]	3.17126	0.533056	2.17097	2.793	3.1465	3.56375	4.19318	0.999334	600
intcpt.yr[12,4]	1.84527	0.771119	0.3866	1.3245	1.871	2.36525	3.39475	1.02504	64
intcpt.yr[13,1]	0.723836	0.920107	-1.08543	0.12695	0.74445	1.38425	2.47657	0.999365	600
intcpt.yr[13,2]	3.50606	0.733076	2.08695	3.0135	3.499	4.02475	4.8573	1.00778	180
intcpt.yr[13,3]	4.71361	0.529104	3.70383	4.35575	4.728	5.089	5.74812	0.999631	600
intcpt.yr[13,4]	4.31768	0.70915	2.84062	3.884	4.3125	4.83175	5.67215	1.03276	53
intcpt.yr[14,1]	2.84477	0.878178	1.16067	2.287	2.877	3.431	4.4592	1.01101	190
intcpt.yr[14,2]	2.51344	0.81187	0.888275	2.02725	2.52	3.0575	3.96258	1.03246	50
intcpt.yr[14,3]	5.09295	0.545192	4.018	4.74175	5.1085	5.4625	6.13557	1.00312	400
intcpt.yr[14,4]	4.24148	0.733669	2.66893	3.824	4.244	4.72025	5.62767	1.02337	160
intcpt.yr[15,1]	0.681277	1.28924	-1.84345	-0.20233	0.7018	1.56575	3.08645	1.01536	250
intcpt.yr[15,2]	2.54428	1.06641	0.411448	1.86075	2.5915	3.20975	4.66805	1.00116	600
intcpt.yr[15,3]	3.67495	0.774907	2.0907	3.18275	3.666	4.16575	5.19177	1.02182	260
intcpt.yr[15,4]	2.98381	1.19104	0.57797	2.261	3.0085	3.675	5.16312	1.01448	440
intcpt.yr[16,1]	-1.51507	1.09003	-3.57855	-2.24325	-1.535	-0.75258	0.53755	0.999567	600
intcpt.yr[16,2]	2.50719	0.708337	1.18572	2.01025	2.461	2.998	3.90014	1.00115	600
intcpt.yr[16,3]	2.88721	0.56203	1.79552	2.497	2.882	3.2715	3.95987	1.00197	600
intcpt.yr[16,4]	0.965184	0.78756	-0.60352	0.452625	0.9787	1.53875	2.3595	1.03241	79
intcpt.yr[17,1]	-0.41994	0.870356	-2.07093	-0.92378	-0.4293	0.113775	1.34892	1.02143	600
intcpt.yr[17,2]	2.72662	0.760863	1.20998	2.184	2.761	3.274	4.11747	1.0205	84
intcpt.yr[17,3]	2.69514	0.527351	1.5996	2.3635	2.715	3.04825	3.74125	1.0005	600
intcpt.yr[17,4]	2.99875	0.668018	1.70712	2.59375	2.994	3.46175	4.25028	1.03	600
intcpt.yr[18,1]	-1.10193	1.17106	-3.43248	-1.82	-1.1075	-0.34823	1.2546	1.03084	59
intcpt.yr[18,2]	2.9358	0.85642	1.31543	2.39175	2.9395	3.49175	4.60578	1.03842	58
intcpt.yr[18,3]	3.95344	0.640876	2.6719	3.55375	3.9445	4.35075	5.17915	1.00385	330
intcpt.yr[18,4]	2.08139	0.78977	0.486938	1.57875	2.078	2.60975	3.60542	1.0299	560
intcpt.yr[19,1]	1.80964	1.2712	-0.32618	0.8793	1.7715	2.56175	4.51473	1.10082	21
intcpt.yr[19,2]	3.90207	0.848051	2.32897	3.30725	3.89649	4.4635	5.57175	1.003	450
intcpt.yr[19,3]	3.57235	0.700165	2.08585	3.1465	3.5665	4.033	5.00357	1.01194	600
intcpt.yr[19,4]	2.69075	0.964974	0.775422	2.02549	2.704	3.31875	4.57552	1.12268	21
intcpt.yr[20,1]	0.303766	1.0646	-1.72503	-0.39455	0.3193	0.986125	2.43887	1.11398	18
intcpt.yr[20,2]	2.1233	0.787168	0.512118	1.64775	2.161	2.65375	3.568	1.03233	50
intcpt.yr[20,3]	3.31444	0.596264	2.15735	2.907	3.343	3.691	4.49313	1.00223	600
intcpt.yr[20,4]	2.26322	0.776297	0.908035	1.72975	2.217	2.78625	3.81605	1.04735	68
intcpt.yr[21,1]	-0.5617	1.06038	-2.68473	-1.19375	-0.6032	0.15145	1.6612	1.09567	21
intcpt.yr[21,2]	1.75336	0.826533	0.036117	1.19575	1.758	2.3055	3.31065	1.03101	53
intcpt.yr[21,3]	3.72443	0.604394	2.57481	3.302	3.706	4.16175	4.83625	1.0085	600
intcpt.yr[21,4]	1.66804	0.827926	0.02708	1.1205	1.677	2.1625	3.42652	1.00644	210
intcpt.yr[22,1]	-0.97871	1.26198	-3.65335	-1.759	-0.91785	-0.09785	1.31523	1.00502	260
intcpt.yr[22,2]	2.12347	0.981605	0.125963	1.51775	2.143	2.736	3.98258	1.01716	86
intcpt.yr[22,3]	4.27966	0.688514	2.9085	3.81275	4.297	4.75675	5.58935	1.00747	600
intcpt.yr[22,4]	2.84275	0.928702	0.950218	2.20075	2.8415	3.4645	4.6506	1.04571	110
yr.tau[1]	0.511864	0.228994	0.186365	0.351275	0.4799	0.6208	1.03757	1.00038	600
yr.tau[2]	0.867057	0.405067	0.323049	0.57895	0.78375	1.083	1.82467	0.999767	600
yr.tau[3]	1.77168	0.70482	0.732964	1.25825	1.6475	2.13475	3.40713	1.00432	310
yr.tau[4]	0.675057	0.266646	0.263005	0.4917	0.63435	0.8021	1.3295	1.00414	310
intcpt.gr[1,1]	-0.30879	0.278152	-0.8416	-0.4818	-0.3009	-0.12878	0.221043	1.01986	99
intcpt.gr[1,2]	-0.08588	0.280985	-0.60611	-0.2718	-0.08633	0.105725	0.454645	1.00564	340
intcpt.gr[1,3]	-0.13181	0.223745	-0.54311	-0.28475	-0.13475	0.017675	0.33872	1.00044	600
intcpt.gr[1,4]	-0.13712	0.234156	-0.61159	-0.29558	-0.1345	0.01023	0.343343	1.00948	170
intcpt.gr[2,1]	0.568933	0.362315	-0.03239	0.308075	0.5293	0.78495	1.3731	0.999888	600
intcpt.gr[2,2]	0.316429	0.293623	-0.21804	0.1193	0.31185	0.51515	0.882607	1.01539	140
intcpt.gr[2,3]	0.282527	0.233996	-0.14567	0.1242	0.2703	0.426825	0.741755	1.00155	600
intcpt.gr[2,4]	0.534731	0.263041	0.061188	0.36675	0.52355	0.711825	1.0683	1.01126	420
intcpt.gr[3,1]	0.034497	0.291629	-0.54896	-0.15398	0.024295	0.220275	0.629395	1.00869	180
intcpt.gr[3,2]	0.099717	0.244108	-0.35352	-0.06952	0.09829	0.2581	0.57482	1.02363	130
intcpt.gr[3,3]	0.213529	0.224343	-0.23431	0.06118	0.2144	0.372025	0.636275	1.00382	600
intcpt.gr[3,4]	-0.01683	0.250217	-0.49766	-0.18155	-0.01557	0.1398	0.50345	1.00335	370
intcpt.gr[4,1]	0.0752	0.318203	-0.55974	-0.12978	0.07902	0.27215	0.742498	1.00516	510
intcpt.gr[4,2]	-0.01153	0.238594	-0.43655	-0.16	-0.01374	0.138325	0.432025	1.01056	390
intcpt.gr[4,3]	-0.09251	0.227121	-0.53342	-0.24928	-0.09507	0.054065	0.335443	1.00373	600
intcpt.gr[4,4]	0.212081	0.264438	-0.26808	0.027343	0.20005	0.3831	0.768735	1.00173	600
intcpt.gr[5,1]	-0.29432	0.406464	-1.17603	-0.53258	-0.2855	-0.04484	0.491798	1.01103	130
intcpt.gr[5,2]	-0.0794	0.381918	-0.86859	-0.33198	-0.08098	0.17925	0.66501	1.00302	600
intcpt.gr[5,3]	0.098218	0.312387	-0.51943	-0.09695	0.100285	0.306525	0.67346	1.00128	600
intcpt.gr[5,4]	-0.32183	0.34318	-1.01735	-0.53615	-0.3315	-0.10053	0.318668	1.00085	600
intcpt.gr[6,1]	-0.06102	0.311396	-0.61625	-0.2467	-0.0813	0.144325	0.564155	1.00073	600
intcpt.gr[6,2]	-0.16083	0.248302	-0.65128	-0.32158	-0.16365	-0.02098	0.307915	1.02503	130
intcpt.gr[6,3]	-0.2876	0.23382	-0.74342	-0.44535	-0.3009	-0.1242	0.171138	1.00032	600
intcpt.gr[6,4]	-0.23219	0.255175	-0.72884	-0.39723	-0.2373	-0.06968	0.29481	1.00734	280
g.tau[1]	4.97119	2.68447	1.08092	2.8795	4.5595	6.62823	10.9703	1.00257	510
g.tau[2]	6.47759	3.26036	1.81047	4.04298	5.901	8.26322	14.651	1.00429	440
g.tau[3]	6.42108	3.11418	1.75057	4.053	5.97998	8.14425	13.2015	1.00662	600
g.tau[4]	5.32658	2.9182	1.52842	3.3865	4.7795	6.63699	11.9647	1.00098	600
W[1,1]	-0.38366	0.178461	-0.6565	-0.51168	-0.41135	-0.288	0.061269	1.00302	410
W[1,2]	0.213134	0.094707	0.022815	0.1525	0.21245	0.2707	0.395358	1.00612	220
W[1,3]	-0.00325	0.075402	-0.14613	-0.05172	-0.00396	0.042998	0.152745	1.00539	600
W[1,4]	0.220125	0.090648	0.067934	0.157975	0.2076	0.2769	0.415839	1.0339	170
W[2,1]	-0.56743	0.165681	-0.89119	-0.67083	-0.57505	-0.46063	-0.2151	0.999598	600
W[2,2]	-1.72665	0.157766	-2.02508	-1.828	-1.728	-1.62275	-1.43195	1.01429	110
W[2,3]	-0.14691	0.11246	-0.39719	-0.21823	-0.1416	-0.07446	0.069322	1.00269	600
W[2,4]	-0.29765	0.108552	-0.51523	-0.37003	-0.29905	-0.21743	-0.08651	1.00826	170
W[3,1]	-0.3689	0.373722	-1.165	-0.60413	-0.37445	-0.13348	0.326757	1.00099	600
W[3,2]	0.027727	0.308794	-0.57143	-0.16413	0.0235	0.22965	0.670605	1.00139	600
W[3,3]	-2.30716	0.248118	-2.79405	-2.47225	-2.3055	-2.14775	-1.82265	1.00116	600
W[3,4]	-0.09558	0.235839	-0.52985	-0.2649	-0.1029	0.051045	0.400975	1.00735	210
W[4,1]	-0.11959	0.285198	-0.67419	-0.31153	-0.1262	0.077178	0.428105	1.05842	31
W[4,2]	-0.08969	0.234254	-0.5584	-0.24315	-0.08739	0.058053	0.387938	1.07343	27
W[4,3]	0.062799	0.175503	-0.2699	-0.04916	0.05617	0.1829	0.42339	1.00312	600
W[4,4]	-1.79486	0.194079	-2.15123	-1.91575	-1.8005	-1.674	-1.42468	1.08003	30
theta[1]	0.621749	0.075561	0.48864	0.569325	0.61655	0.665875	0.786822	1.00669	260
theta[2]	1.27148	0.188167	0.929202	1.14675	1.255	1.39525	1.68502	1.00754	600
theta[3]	1.21763	0.136136	0.991085	1.12475	1.2	1.296	1.5141	1.00349	600
theta[4]	1.24806	0.134951	1.01588	1.147	1.238	1.331	1.52815	1.01478	180
p[1]	0.655895	0.163878	0.32113	0.54195	0.6814	0.786025	0.896412	1.00972	160
p[2]	0.999362	0.000693	0.9975	0.9991	0.9996	0.9998	1	1.00894	210
p[3]	0.792267	0.115371	0.494537	0.74	0.8185	0.87365	0.937192	1.01583	600
p[4]	0.831509	0.185974	0.298682	0.747075	0.9107	0.964725	0.997805	1.09412	600
deviance	6315.87	17.5849	6285	6303	6315	6327	6355.07	1.01113	220

## Sheet: Kansas
Parameter mean values, standard deviations (sd), 0.025 to 0.975 quantiles, shrinkage factor (Rhat), and effective sample sizes (n.eff) from Markov Chain Monte Carlo simulation.
Species 1: Bouteloua curtipendula
Species 2: Hesperostipa comata
Species 3: Schizachyrium scoparium
parameters	mean	sd	0.025	0.25	0.5	0.75	0.975	Rhat	n.eff
pptLag[1]	-0.74902	0.869974	-2.37955	-1.381	-0.76435	-0.16828	1.05903	1.01732	140
ppt1[1]	0.836957	0.854634	-0.90437	0.278275	0.8748	1.413	2.49285	1.0212	140
TmeanSprSum1 [1]	0.257469	0.280023	-0.25946	0.04796	0.2643	0.430175	0.820368	0.999404	600
ppt2[1]	0.67177	0.275457	0.165538	0.489775	0.68195	0.86065	1.21802	1.00259	600
TmeanSprSum2[1]	0.372986	0.261174	-0.1274	0.19905	0.37725	0.563025	0.883693	1.00031	600
pptLag[2]	-0.15108	0.639034	-1.40118	-0.56128	-0.1854	0.24255	1.14215	1.0836	23
ppt1[2]	0.321671	0.600313	-0.96161	-0.04681	0.3547	0.730975	1.39915	1.08913	22
TmeanSprSum1 [2]	-0.13706	0.223985	-0.57903	-0.2867	-0.1438	0.004333	0.32869	1.0065	600
ppt2[2]	0.173719	0.189462	-0.20568	0.057683	0.17715	0.29215	0.537838	1.01065	280
TmeanSprSum2[2]	0.152849	0.197011	-0.23303	0.018138	0.16065	0.286925	0.51855	1.0033	600
pptLag[3]	-1.66706	0.698591	-3.08325	-2.14825	-1.6435	-1.18575	-0.34545	1.01194	130
ppt1[3]	2.63027	0.697894	1.32362	2.15275	2.5865	3.088	4.08647	1.01369	130
TmeanSprSum1 [3]	0.126382	0.260275	-0.36116	-0.05275	0.1271	0.293225	0.64379	0.999878	600
ppt2[3]	0.651269	0.192015	0.288622	0.523725	0.65415	0.768725	1.03242	1.03113	600
TmeanSprSum2[3]	0.436603	0.234338	-0.00649	0.2795	0.4241	0.584075	0.928503	0.999334	600
intcpt.mu[1]	1.04778	0.987581	-0.80726	0.4335	1.0085	1.65575	3.0367	1.01999	97
intcpt.mu[2]	1.87066	1.28746	-0.59311	0.993075	1.7745	2.758	4.25472	1.06554	110
intcpt.mu[3]	1.233	1.17317	-0.63376	0.316925	1.1135	2.0885	3.63808	1.07526	37
intcpt.yr[1,1]	0.856901	1.12662	-1.19383	0.1553	0.8323	1.5525	3.1411	1.01755	98
intcpt.yr[1,2]	1.88844	1.35396	-0.77988	0.9739	1.804	2.80725	4.52698	1.04132	180
intcpt.yr[1,3]	1.58669	1.27091	-0.5073	0.553275	1.5725	2.58575	3.96747	1.06873	36
intcpt.yr[2,1]	2.78001	0.894523	1.00144	2.19675	2.7575	3.32049	4.64715	1.00789	180
intcpt.yr[2,2]	1.69108	1.36429	-0.90259	0.743275	1.651	2.5865	4.37683	1.04622	170
intcpt.yr[2,3]	1.27609	1.15371	-0.55129	0.360275	1.1545	2.11275	3.6833	1.07609	34
intcpt.yr[3,1]	0.631493	1.0882	-1.3385	-0.1259	0.60645	1.33675	2.76037	1.00808	260
intcpt.yr[3,2]	1.70671	1.36633	-0.71837	0.716575	1.6145	2.64575	4.375	1.039	230
intcpt.yr[3,3]	1.19437	1.19811	-0.79805	0.2515	1.0815	2.06075	3.6284	1.07295	31
intcpt.yr[4,1]	0.037845	1.17395	-2.28598	-0.73303	0.04912	0.8034	2.48225	1.01178	360
intcpt.yr[4,2]	1.47675	1.35279	-1.25503	0.55955	1.502	2.3275	4.00232	1.05282	110
intcpt.yr[4,3]	1.16827	1.20633	-0.89971	0.181275	1.107	2.05025	3.54625	1.05564	46
intcpt.yr[5,1]	0.716881	1.17706	-1.595	-0.03496	0.76825	1.405	3.01955	1.00897	220
intcpt.yr[5,2]	1.55747	1.37758	-1.1213	0.631025	1.565	2.4915	4.0216	1.05606	93
intcpt.yr[5,3]	0.914702	1.29818	-1.38315	-0.08101	0.7468	1.86925	3.55452	1.07	38
intcpt.yr[6,1]	-0.0702	1.26723	-2.43898	-0.91035	-0.03471	0.7151	2.45637	1.01341	110
intcpt.yr[6,2]	2.60805	1.3177	0.222973	1.66375	2.525	3.5495	5.38952	1.05596	200
intcpt.yr[6,3]	1.41165	1.29593	-0.69302	0.370475	1.377	2.25025	4.00272	1.06781	42
intcpt.yr[7,1]	1.35934	1.01665	-0.48972	0.70445	1.3605	1.979	3.52418	1.00773	440
intcpt.yr[7,2]	1.69856	1.30274	-0.94225	0.787675	1.659	2.689	4.0625	1.05116	110
intcpt.yr[7,3]	1.08173	1.25324	-1.13323	0.12845	1.006	1.96525	3.76105	1.06838	41
intcpt.yr[8,1]	1.04313	1.15284	-1.20213	0.2881	0.99385	1.806	3.27637	1.00937	430
intcpt.yr[8,2]	1.84149	1.32479	-0.81241	0.988575	1.7545	2.86675	4.38373	1.04737	170
intcpt.yr[8,3]	1.05135	1.22759	-0.86054	0.051515	0.93435	1.9435	3.53008	1.07449	34
intcpt.yr[9,1]	2.37588	1.28951	-0.11414	1.526	2.2945	3.159	4.9849	1.01677	160
intcpt.yr[9,2]	2.63942	1.41557	-0.0409	1.661	2.5655	3.62225	5.31463	1.0611	270
intcpt.yr[9,3]	1.39731	1.30703	-0.64317	0.322	1.3285	2.32175	3.992	1.05412	57
intcpt.yr[10,1]	1.88	1.39705	-0.75711	1.0045	1.852	2.80425	4.5431	1.01162	130
intcpt.yr[10,2]	1.85281	1.43319	-1.01038	0.919475	1.834	2.86375	4.54908	1.06946	120
intcpt.yr[10,3]	1.28824	1.26745	-0.84741	0.27555	1.2385	2.188	3.85118	1.0825	30
intcpt.yr[11,1]	0.585645	1.46932	-2.37788	-0.33443	0.63065	1.52375	3.44798	1.02821	140
intcpt.yr[11,2]	1.64465	1.45472	-1.29063	0.6749	1.6065	2.712	4.3331	1.04005	170
intcpt.yr[11,3]	1.11391	1.30354	-1.0215	0.130275	0.96435	2.0665	3.77323	1.06511	49
intcpt.yr[12,1]	1.46778	1.21376	-0.85252	0.69725	1.414	2.22975	3.86852	1.00919	150
intcpt.yr[12,2]	2.0088	1.40172	-0.63531	1.05775	1.935	2.99275	4.52255	1.06361	90
intcpt.yr[12,3]	0.97405	1.29377	-1.10015	0.021928	0.7996	1.91725	3.59532	1.06669	38
intcpt.yr[13,1]	1.07898	1.30786	-1.43005	0.241325	1.0525	1.879	3.8285	1.01036	180
intcpt.yr[13,2]	1.43728	1.41647	-1.40908	0.501975	1.403	2.4025	4.05025	1.03622	240
intcpt.yr[13,3]	1.27319	1.26481	-0.76533	0.2773	1.1515	2.18925	3.885	1.07344	38
intcpt.yr[14,1]	1.65851	1.18696	-0.37071	0.854975	1.601	2.38225	4.09542	1.01823	90
intcpt.yr[14,2]	2.3376	1.41025	-0.32	1.31275	2.268	3.31525	5.19677	1.07068	130
intcpt.yr[14,3]	1.35149	1.26699	-0.6407	0.292825	1.3	2.24175	3.85003	1.06568	38
intcpt.yr[15,1]	1.01323	1.22689	-1.36903	0.19685	1.007	1.76475	3.67912	1.00625	270
intcpt.yr[15,2]	1.66947	1.41847	-1.08715	0.702075	1.665	2.725	4.28415	1.03651	140
intcpt.yr[15,3]	1.2375	1.26438	-0.8032	0.272775	1.0805	2.17875	3.80523	1.07247	37
intcpt.yr[16,1]	1.01545	1.12037	-1.15703	0.29705	0.99175	1.72875	3.3583	1.00775	210
intcpt.yr[16,2]	1.76607	1.34375	-0.59285	0.863425	1.626	2.7295	4.39443	1.04884	140
intcpt.yr[16,3]	1.53359	1.23745	-0.45891	0.496625	1.495	2.41375	4.01645	1.034	62
intcpt.yr[17,1]	0.660445	1.28794	-2.09733	-0.15368	0.6812	1.54725	3.05143	1.015	240
intcpt.yr[17,2]	2.29939	1.39773	-0.45045	1.369	2.272	3.32975	5.19415	1.07595	160
intcpt.yr[17,3]	1.54503	1.27783	-0.63163	0.50635	1.5175	2.4795	4.03975	1.05682	40
intcpt.yr[18,1]	-0.15812	1.32138	-2.9226	-1.0115	-0.07949	0.713075	2.23068	1.02023	77
intcpt.yr[18,2]	1.99368	1.33387	-0.5154	1.10975	1.879	2.971	4.3987	1.05802	230
intcpt.yr[18,3]	1.32147	1.24663	-0.68777	0.366525	1.258	2.16875	3.82828	1.0757	34
intcpt.yr[19,1]	-0.12846	1.33638	-2.7471	-1.0165	-0.1321	0.7114	2.60815	1.01036	140
intcpt.yr[19,2]	2.15083	1.38268	-0.55944	1.22375	2.03	3.119	4.74095	1.05208	220
intcpt.yr[19,3]	1.17923	1.26239	-0.80174	0.176275	1.098	2.032	3.89835	1.0676	38
intcpt.yr[20,1]	1.96711	1.15894	-0.08478	1.17575	1.9475	2.62	4.612	1.00782	190
intcpt.yr[20,2]	2.28243	1.38174	-0.39397	1.29425	2.206	3.269	5.06722	1.03936	600
intcpt.yr[20,3]	1.28917	1.23752	-0.69484	0.292625	1.2325	2.18975	3.71833	1.05863	51
intcpt.yr[21,1]	0.427477	1.241	-1.93733	-0.40938	0.427	1.26125	2.80115	1.0283	77
intcpt.yr[21,2]	1.60787	1.388	-0.998	0.72945	1.537	2.57225	4.22505	1.04444	100
intcpt.yr[21,3]	1.17992	1.24716	-0.78372	0.203025	1.05	2.05675	3.72845	1.06858	39
intcpt.yr[22,1]	0.578479	1.2179	-1.73403	-0.2323	0.54455	1.488	2.8959	1.01288	110
intcpt.yr[22,2]	1.74756	1.39538	-1.20933	0.840875	1.6895	2.716	4.42775	1.05812	130
intcpt.yr[22,3]	1.46989	1.28132	-0.54873	0.4244	1.41	2.4095	3.9746	1.07171	32
intcpt.yr[23,1]	0.683432	1.1789	-1.51885	-0.06196	0.68895	1.4555	3.00965	1.01186	140
intcpt.yr[23,2]	1.70757	1.4045	-1.10525	0.708825	1.707	2.69375	4.23275	1.05938	110
intcpt.yr[23,3]	1.07433	1.26887	-1.2621	0.108925	0.95195	1.97475	3.70285	1.05886	41
intcpt.yr[24,1]	1.25478	1.06861	-0.89151	0.574	1.262	1.9515	3.56745	1.01053	140
intcpt.yr[24,2]	1.65133	1.34613	-0.8115	0.77835	1.5915	2.62525	4.3339	1.05608	110
intcpt.yr[24,3]	0.783187	1.30714	-1.66585	-0.10818	0.6393	1.65925	3.48002	1.06561	41
intcpt.yr[25,1]	1.0237	1.04323	-0.90992	0.315025	1.0085	1.66525	3.1841	1.02225	81
intcpt.yr[25,2]	1.74407	1.35614	-1.09263	0.810825	1.68	2.69225	4.25493	1.0518	200
intcpt.yr[25,3]	1.3409	1.18238	-0.666	0.418725	1.3095	2.2015	3.7535	1.07093	38
intcpt.yr[26,1]	0.922139	1.17469	-1.30108	0.106475	0.9473	1.7245	3.43697	1.01162	120
intcpt.yr[26,2]	2.06485	1.38077	-0.60444	1.11875	1.973	3.052	4.82723	1.05245	270
intcpt.yr[26,3]	1.139	1.27041	-1.01743	0.182025	1.083	2.04775	3.7515	1.0619	40
intcpt.yr[27,1]	0.997612	1.09522	-1.20833	0.32605	0.96125	1.7055	3.23495	1.00952	190
intcpt.yr[27,2]	1.70506	1.34091	-0.72725	0.786125	1.6485	2.70325	4.24707	1.03612	180
intcpt.yr[27,3]	1.10276	1.22301	-0.90179	0.133175	1.0071	2.00425	3.59885	1.07273	37
intcpt.yr[28,1]	0.669158	1.10383	-1.57388	-0.03205	0.70445	1.3505	2.70213	1.0079	180
intcpt.yr[28,2]	1.67585	1.4032	-0.90973	0.69985	1.6065	2.73025	4.26657	1.06468	88
intcpt.yr[28,3]	1.05557	1.24611	-1.05905	0.11705	0.93065	1.966	3.69835	1.08323	29
intcpt.yr[29,1]	0.643335	1.34939	-2.06828	-0.19623	0.67605	1.532	3.17393	1.02223	150
intcpt.yr[29,2]	1.6642	1.42274	-1.20928	0.67555	1.674	2.64875	4.32625	1.0454	110
intcpt.yr[29,3]	1.25865	1.26874	-0.70072	0.2265	1.1855	2.17775	3.86658	1.06227	43
intcpt.yr[30,1]	1.79581	1.03402	-0.15076	1.1315	1.793	2.4745	3.85573	1.01233	120
intcpt.yr[30,2]	1.77549	1.34779	-0.77756	0.868525	1.738	2.7515	4.2961	1.05063	120
intcpt.yr[30,3]	1.15353	1.20846	-0.75797	0.153	1.049	2.03725	3.6065	1.07048	40
intcpt.yr[31,1]	2.21506	1.01729	0.228273	1.56675	2.2155	2.861	4.15145	1.01699	93
intcpt.yr[31,2]	2.54383	1.3411	0.030247	1.5985	2.468	3.4855	5.1863	1.05146	230
intcpt.yr[31,3]	1.25459	1.24474	-0.81314	0.242725	1.1645	2.142	3.84727	1.07166	35
intcpt.yr[32,1]	0.75013	1.09941	-1.71878	0.058783	0.7243	1.38975	2.9421	1.01799	100
intcpt.yr[32,2]	1.76458	1.40693	-1.02055	0.8044	1.758	2.74225	4.50445	1.05424	140
intcpt.yr[32,3]	1.30872	1.24535	-0.67676	0.33575	1.223	2.221	3.88652	1.05738	51
intcpt.yr[33,1]	0.96447	1.16312	-1.32783	0.23895	1.0009	1.6905	3.31645	1.00792	180
intcpt.yr[33,2]	1.48691	1.39809	-1.3847	0.607525	1.46	2.39875	4.03202	1.0487	100
intcpt.yr[33,3]	1.27869	1.24672	-0.78693	0.30415	1.2105	2.1195	3.79122	1.06418	41
intcpt.yr[34,1]	2.14789	1.18487	-0.33211	1.35775	2.1555	2.9635	4.63805	1.02275	68
intcpt.yr[34,2]	1.92728	1.3703	-0.50618	0.91875	1.8495	2.83625	4.50317	1.06021	120
intcpt.yr[34,3]	1.28452	1.26525	-0.77036	0.2673	1.1425	2.17975	3.89622	1.06119	37
yr.tau[1]	1.18073	0.749079	0.465747	0.79005	1.056	1.40725	2.52034	1.00747	600
yr.tau[2]	9.07446	25.3796	0.956039	2.00875	3.055	5.518	71.2717	1.09163	49
yr.tau[3]	19.0329	29.9084	0.860012	3.04474	6.49297	21.88	110.381	1.00191	580
intcpt.gr[1,1]	-0.07561	0.53713	-1.22525	-0.4031	-0.07168	0.271025	0.97277	1.00064	600
intcpt.gr[1,2]	-0.50299	0.979859	-2.61605	-1.0215	-0.34265	0.157175	1.22812	1.00741	600
intcpt.gr[1,3]	-0.10802	0.624126	-1.43603	-0.47395	-0.07165	0.320475	1.01923	1.03788	100
g.tau[1]	4.09689	2.67045	0.65422	2.004	3.54598	5.593	10.1257	1.00345	600
g.tau[2]	3.48208	2.91643	0.323545	1.33549	2.7905	4.758	10.7905	1.00305	600
g.tau[3]	3.95819	2.72789	0.550421	1.97425	3.3755	5.26549	11.344	1.01093	600
W[1,1]	-1.15326	0.18719	-1.50703	-1.272	-1.16	-1.03025	-0.79385	1.01744	110
W[1,2]	-0.10094	0.153631	-0.38718	-0.20278	-0.09956	0.002842	0.188558	1.0445	57
W[1,3]	-0.22988	0.207771	-0.64472	-0.36795	-0.2167	-0.08711	0.134233	1.02494	110
W[2,1]	0.402907	0.15396	0.111399	0.304249	0.4044	0.503525	0.726059	1.05995	61
W[2,2]	-0.9003	0.16992	-1.21703	-1.00725	-0.91005	-0.79455	-0.55364	1.01	180
W[2,3]	-0.04876	0.205519	-0.47723	-0.17055	-0.04001	0.083865	0.344318	1.01402	130
W[3,1]	0.076844	0.091142	-0.09321	0.01514	0.074995	0.1414	0.253413	1.03424	53
W[3,2]	-0.06418	0.0986	-0.26032	-0.13363	-0.0656	0.000624	0.12982	1.01329	110
W[3,3]	-0.96912	0.152222	-1.25308	-1.0785	-0.9658	-0.8717	-0.67117	1.02893	66
theta[1]	1.41013	0.422354	0.775017	1.12275	1.345	1.64125	2.38025	0.999329	600
theta[2]	1.24914	0.485474	0.681099	0.935225	1.1545	1.4665	2.27647	1.0069	600
theta[3]	1.86612	2.76801	0.465182	0.833575	1.246	1.95775	6.50093	0.999538	600
p[1]	0.402143	0.240718	0.029732	0.207725	0.37235	0.5897	0.894937	0.999331	600
p[2]	0.952275	0.070459	0.786193	0.93935	0.9749	0.990625	0.9993	1.00407	600
p[3]	0.991727	0.028948	0.932888	0.9948	0.99825	0.9994	1	1.09258	600
deviance	1219.53	17.0221	1185.97	1208	1220	1231	1254	1.00073	600

## Sheet: Montana
Parameter mean values, standard deviations (sd), 0.025 to 0.975 quantiles, shrinkage factor (Rhat), and effective sample sizes (n.eff) from Markov Chain Monte Carlo simulation.
Species 1: Bouteloua gracilis
Species 2: Hesperostipa comata
Species 3: Pascopyrum smithii
Species 4: Poa secunda
parameters	Mean	SD	0.025	0.25	0.5	0.75	0.975
pptLag[1]	-0.5851	0.464419	-1.57434	-0.86917	-0.56805	-0.29345	0.248045
ppt1[1]	0.023838	0.226554	-0.39587	-0.11347	0.015956	0.16687	0.47292
TmeanSpr1[1]	-0.19214	0.29027	-0.69902	-0.37161	-0.20957	-0.02738	0.352839
ppt2[1]	-0.06954	0.281061	-0.62915	-0.24825	-0.07956	0.102015	0.500375
TmeanSpr2[1]	0.686782	0.443579	-0.21229	0.427155	0.691023	0.975804	1.59174
pptLag[2]	-0.9093	0.300588	-1.50159	-1.09144	-0.92249	-0.72145	-0.24416
ppt1[2]	1.05725	0.457587	0.160687	0.799477	1.05432	1.31075	2.00978
TmeanSpr1[2]	0.272008	0.409724	-0.5366	0.022442	0.28166	0.544896	1.06109
ppt2[2]	0.08608	0.418059	-0.7687	-0.17189	0.081337	0.345834	0.939875
TmeanSpr2[2]	-0.30969	0.258568	-0.81326	-0.45872	-0.30757	-0.16443	0.212812
pptLag[3]	0.334397	0.372907	-0.39291	0.12915	0.333907	0.552462	1.04516
ppt1[3]	0.371484	0.328984	-0.32995	0.174282	0.394956	0.60684	0.957878
TmeanSpr1[3]	-0.17623	0.409258	-0.96011	-0.42496	-0.18808	0.088038	0.622842
ppt2[3]	-0.09796	0.19306	-0.46258	-0.20652	-0.10588	0.006541	0.273692
TmeanSpr2[3]	0.011374	0.318924	-0.65363	-0.16141	0.023983	0.201651	0.651211
pptLag[4]	0.225857	0.25031	-0.23439	0.07357	0.210648	0.37418	0.78101
ppt1[4]	-0.20744	0.531668	-1.42725	-0.52091	-0.1958	0.121756	0.884225
TmeanSpr1[4]	-1.05976	0.254209	-1.5523	-1.22197	-1.05829	-0.91379	-0.55838
ppt2[4]	0.65361	0.3804	-0.07826	0.42321	0.658684	0.861358	1.43714
TmeanSpr2[4]	-0.13117	0.313833	-0.73926	-0.33499	-0.12788	0.074383	0.448462
W[1,1]	-0.8524	0.165034	-1.17931	-0.96097	-0.85393	-0.74556	-0.50897
W[2,1]	0.096816	0.232681	-0.36787	-0.0709	0.095931	0.245069	0.555011
W[3,1]	0.212382	0.476963	-0.73422	-0.10825	0.224357	0.514539	1.14834
W[4,1]	0.19546	0.231837	-0.26902	0.051002	0.197077	0.352566	0.651747
W[1,2]	-0.20835	0.105981	-0.42822	-0.27941	-0.20492	-0.14123	-0.00828
W[2,2]	-1.39674	0.176314	-1.75378	-1.51014	-1.39001	-1.27884	-1.06903
W[3,2]	0.378627	0.363332	-0.34121	0.136268	0.379705	0.634659	1.08242
W[4,2]	0.557758	0.15431	0.26985	0.452705	0.55795	0.666531	0.858316
W[1,3]	-0.13867	0.08455	-0.30389	-0.19399	-0.13887	-0.08659	0.027224
W[2,3]	-0.069	0.108345	-0.28517	-0.13333	-0.07361	-0.0018	0.141338
W[3,3]	-4.26185	0.292179	-4.81627	-4.46096	-4.26261	-4.07389	-3.69027
W[4,3]	0.069198	0.124534	-0.18384	-0.01648	0.072269	0.153838	0.312822
W[1,4]	0.056482	0.107105	-0.13843	-0.01467	0.053402	0.118837	0.27846
W[2,4]	-0.05031	0.145556	-0.344	-0.15403	-0.05041	0.046569	0.236837
W[3,4]	0.266672	0.317795	-0.36616	0.066674	0.277934	0.484473	0.870866
W[4,4]	-1.66088	0.166679	-1.97193	-1.77083	-1.66633	-1.5548	-1.32542
g.tau[1]	5.9123	3.05526	1.76177	3.62366	5.2864	7.65687	13.3237
g.tau[2]	6.76313	3.33421	2.03853	4.37208	6.26224	8.53129	14.1514
g.tau[3]	6.90733	3.47432	1.7624	4.38767	6.3835	8.59401	15.2602
g.tau[4]	6.25214	3.13652	1.8413	3.97583	5.8156	7.93562	13.9906
intcpt.gr[1,1]	0.094909	0.289402	-0.41377	-0.10375	0.086289	0.285446	0.686761
intcpt.gr[2,1]	0.023561	0.317966	-0.5762	-0.18641	0.031982	0.214668	0.660751
intcpt.gr[3,1]	-0.13057	0.288104	-0.71479	-0.32034	-0.12366	0.051326	0.399155
intcpt.gr[4,1]	0.084081	0.305493	-0.51169	-0.11758	0.077404	0.288957	0.657704
intcpt.gr[5,1]	-0.32252	0.328969	-0.97653	-0.52963	-0.3127	-0.09595	0.269968
intcpt.gr[6,1]	0.289915	0.298876	-0.26893	0.090871	0.280853	0.491348	0.873448
intcpt.gr[1,2]	-0.2908	0.24764	-0.7826	-0.45418	-0.28758	-0.12346	0.173812
intcpt.gr[2,2]	0.103734	0.266531	-0.40423	-0.08218	0.100365	0.284175	0.610893
intcpt.gr[3,2]	0.050454	0.241149	-0.42052	-0.10669	0.061197	0.216059	0.49862
intcpt.gr[4,2]	0.208069	0.271673	-0.31877	0.031347	0.205617	0.386142	0.761108
intcpt.gr[5,2]	0.048622	0.245683	-0.4169	-0.10219	0.043532	0.203222	0.539486
intcpt.gr[6,2]	-0.11291	0.270433	-0.65209	-0.27575	-0.09935	0.062017	0.401016
intcpt.gr[1,3]	0.013106	0.221385	-0.40651	-0.13372	0.016786	0.150994	0.437848
intcpt.gr[2,3]	-0.05461	0.23676	-0.49573	-0.21234	-0.0629	0.09526	0.422755
intcpt.gr[3,3]	0.074265	0.228325	-0.34193	-0.08157	0.077276	0.226534	0.497526
intcpt.gr[4,3]	-0.40559	0.262544	-0.94254	-0.57355	-0.39728	-0.23563	0.097686
intcpt.gr[5,3]	0.173618	0.244786	-0.27789	0.016025	0.183385	0.324824	0.671161
intcpt.gr[6,3]	0.110302	0.240273	-0.33123	-0.03727	0.10214	0.253058	0.609579
intcpt.gr[1,4]	-0.06447	0.228863	-0.49583	-0.22673	-0.05428	0.081281	0.361952
intcpt.gr[2,4]	-0.0407	0.269301	-0.58057	-0.21027	-0.03859	0.13545	0.475503
intcpt.gr[3,4]	0.417174	0.233975	-0.03335	0.255587	0.424443	0.575863	0.868241
intcpt.gr[4,4]	-0.34165	0.272671	-0.916	-0.52095	-0.33356	-0.15159	0.192994
intcpt.gr[5,4]	-0.01832	0.262677	-0.50489	-0.18873	-0.03395	0.147245	0.503314
intcpt.gr[6,4]	0.046723	0.239454	-0.42126	-0.10584	0.044833	0.202541	0.511455
intcpt.mu[1]	-0.11226	0.713543	-1.63442	-0.56054	-0.0806	0.361889	1.24363
intcpt.mu[2]	3.2849	0.559753	2.16006	2.93895	3.31063	3.616	4.37607
intcpt.mu[3]	6.51701	0.443151	5.64979	6.23007	6.52431	6.81011	7.40011
intcpt.mu[4]	3.53328	0.484203	2.55261	3.21839	3.53398	3.85981	4.46783
intcpt.yr[1,1]	-0.18777	1.06507	-2.52028	-0.78232	-0.15379	0.490486	1.77289
intcpt.yr[2,1]	0.251526	0.991905	-1.84449	-0.35107	0.309514	0.855312	2.23474
intcpt.yr[3,1]	0.102067	0.942907	-1.96024	-0.46291	0.126819	0.73718	1.87565
intcpt.yr[4,1]	-0.63226	0.916354	-2.58455	-1.19238	-0.6391	-0.00018	1.16463
intcpt.yr[5,1]	-0.61208	0.885256	-2.40142	-1.20096	-0.61746	0.014831	1.04414
intcpt.yr[6,1]	0.289297	0.722474	-1.15015	-0.20976	0.300162	0.769417	1.69613
intcpt.yr[7,1]	0.25925	0.766087	-1.22661	-0.27203	0.272079	0.755399	1.77221
intcpt.yr[8,1]	0.618659	0.90507	-1.0429	-0.00977	0.591919	1.21214	2.3902
intcpt.yr[9,1]	-0.44176	0.88131	-2.17943	-0.99061	-0.41174	0.118432	1.24848
intcpt.yr[10,1]	0.198351	0.699032	-1.27332	-0.25365	0.176506	0.685047	1.54328
intcpt.yr[11,1]	-0.85461	0.994155	-2.95654	-1.47236	-0.81106	-0.18831	0.89507
intcpt.yr[12,1]	-0.33563	1.01389	-2.30686	-0.97342	-0.32383	0.321476	1.57412
intcpt.yr[13,1]	-0.00171	0.99389	-2.12184	-0.5724	0.014883	0.605566	1.9566
intcpt.yr[1,2]	3.35232	0.736435	1.81564	2.92269	3.3486	3.7835	4.83508
intcpt.yr[2,2]	3.26754	0.674834	1.91029	2.84608	3.28876	3.68684	4.61998
intcpt.yr[3,2]	3.46927	0.706781	2.12292	3.01582	3.4307	3.8716	4.99179
intcpt.yr[4,2]	3.2402	0.711901	1.9305	2.78834	3.24576	3.65293	4.68801
intcpt.yr[5,2]	3.18842	0.537065	2.13783	2.83958	3.20241	3.52999	4.22453
intcpt.yr[6,2]	3.18031	0.561155	2.03131	2.85915	3.18975	3.51162	4.34417
intcpt.yr[7,2]	3.71726	0.558481	2.6819	3.36125	3.69056	4.03972	4.85286
intcpt.yr[8,2]	3.02148	0.520867	1.98592	2.70674	3.04392	3.36032	4.00013
intcpt.yr[9,2]	3.33351	0.577791	2.18834	2.96376	3.36681	3.6968	4.50988
intcpt.yr[10,2]	3.01153	0.577893	1.87284	2.62552	3.01947	3.37751	4.15725
intcpt.yr[11,2]	3.45418	0.654008	2.23993	3.00868	3.43316	3.86395	4.78253
intcpt.yr[12,2]	3.28306	0.688171	1.90686	2.87301	3.26331	3.69188	4.67755
intcpt.yr[13,2]	3.21427	0.645223	1.83609	2.83994	3.22604	3.61039	4.53787
intcpt.yr[1,3]	7.14502	0.827864	5.63278	6.59921	7.08645	7.59753	9.03107
intcpt.yr[2,3]	6.56477	0.806164	4.89022	6.07082	6.56562	7.09479	8.12488
intcpt.yr[3,3]	6.82956	0.814704	5.27066	6.29251	6.82068	7.27376	8.53655
intcpt.yr[4,3]	6.52659	0.846096	4.90773	6.01368	6.54879	7.03201	8.21497
intcpt.yr[5,3]	5.62378	0.550312	4.54031	5.24506	5.63635	5.97609	6.73065
intcpt.yr[6,3]	6.763	0.514284	5.80659	6.42035	6.73918	7.1003	7.77609
intcpt.yr[7,3]	6.21599	0.420699	5.37099	5.93832	6.22062	6.49029	7.08265
intcpt.yr[8,3]	6.65015	0.379541	5.89507	6.38859	6.66883	6.90403	7.34682
intcpt.yr[9,3]	5.88213	0.45014	5.00386	5.59169	5.88795	6.17521	6.78664
intcpt.yr[10,3]	6.83165	0.492467	5.86715	6.51347	6.82503	7.15766	7.77923
intcpt.yr[11,3]	7.24638	0.626924	6.04905	6.83736	7.22663	7.64209	8.46885
intcpt.yr[12,3]	6.33708	0.778859	4.82659	5.81594	6.29685	6.82982	7.96873
intcpt.yr[13,3]	6.01395	0.858626	4.3945	5.50475	6.02332	6.47872	7.68898
intcpt.yr[1,4]	3.14579	0.818855	1.41986	2.6246	3.14425	3.65626	4.67739
intcpt.yr[2,4]	3.68766	0.725615	2.29584	3.25001	3.68417	4.11352	5.14708
intcpt.yr[3,4]	3.74806	0.728241	2.3456	3.29242	3.76391	4.16887	5.15455
intcpt.yr[4,4]	3.47214	0.748672	1.84359	3.03205	3.48443	3.94574	4.92099
intcpt.yr[5,4]	3.0913	0.556871	2.01029	2.73065	3.1025	3.44797	4.24111
intcpt.yr[6,4]	3.64123	0.52813	2.55009	3.30232	3.63618	4.00078	4.58607
intcpt.yr[7,4]	3.19255	0.526709	2.11186	2.82828	3.21981	3.57828	4.11027
intcpt.yr[8,4]	4.35228	0.456743	3.49283	4.064	4.3363	4.65111	5.26497
intcpt.yr[9,4]	3.91737	0.542186	2.87818	3.54064	3.92438	4.27958	5.03395
intcpt.yr[10,4]	3.34186	0.503589	2.39331	3.01896	3.3505	3.65255	4.3631
intcpt.yr[11,4]	3.27488	0.657527	1.91603	2.90562	3.27542	3.65822	4.48332
intcpt.yr[12,4]	3.52005	0.755598	2.03541	3.02351	3.56363	4.0102	5.04378
intcpt.yr[13,4]	3.55194	0.730689	2.10919	3.10737	3.54766	3.9984	5.07631
theta[1]	0.80136	0.225171	0.469328	0.642259	0.763771	0.913724	1.3183
theta[2]	1.40115	0.235802	0.98539	1.23248	1.38225	1.54491	1.90353
theta[3]	1.57432	0.2132	1.227	1.42387	1.5445	1.71069	2.02872
theta[4]	1.10867	0.153117	0.837282	1.00772	1.09961	1.19898	1.45855
p[1]	0.494406	0.177645	0.11462	0.373451	0.496903	0.622797	0.81854
p[2]	0.998971	0.001157	0.995712	0.998588	0.999363	0.999746	0.999978
p[3]	0.97221	0.028039	0.901406	0.962184	0.981058	0.991183	0.999106
p[4]	0.989764	0.01521	0.944106	0.987771	0.994811	0.99803	0.999889
yr.tau[1]	4.13015	10.1514	0.351071	1.08227	1.81789	3.47405	27.7641
yr.tau[2]	15.7477	25.3914	1.16041	4.25176	8.03739	14.8696	82.4759
yr.tau[3]	2.448	1.81266	0.475185	1.31218	1.97398	3.05374	6.98638
yr.tau[4]	4.42383	4.13605	0.830141	2.08964	3.39137	5.50431	13.4984
deviance	3882.73	15.9389	3853.16	3871.97	3881.92	3893.58	3915.73

## Sheet: New Mexico
Parameter mean values, standard deviations (sd), 0.025 to 0.975 quantiles, shrinkage factor (Rhat), and effective sample sizes (n.eff) from Markov Chain Monte Carlo simulation.
Species 1: Bouteloua eriopoda
Species 2: Sporobolus flexuosus
parameters	mean	sd	0.025	0.25	0.5	0.75	0.975	Rhat	n.eff
pptLag[1]	0.080831	0.255562	-0.41952	-0.07758	0.07512	0.230825	0.59835	1.02911	59
ppt1[1]	0.355327	0.252659	-0.12333	0.188875	0.36375	0.53055	0.827995	1.03584	56
TmeanSum1[1]	0.140219	0.16533	-0.18344	0.02642	0.13615	0.25465	0.442583	1.00004	600
ppt2[1]	0.450941	0.150502	0.167585	0.35205	0.44935	0.551375	0.75235	1.02957	600
TmeanSum2[1]	-0.13357	0.160881	-0.45909	-0.23633	-0.12895	-0.02721	0.162493	1.00774	180
pptLag[2]	-0.6823	0.487127	-1.565	-1.027	-0.67125	-0.32788	0.227355	1.00611	360
ppt1[2]	-0.01441	0.452701	-0.87065	-0.32705	-0.03353	0.27465	0.896635	1.00587	370
TmeanSum1[2]	-0.10013	0.300112	-0.72053	-0.29993	-0.09532	0.101175	0.470068	0.999824	600
ppt2[2]	0.038642	0.259611	-0.48477	-0.14533	0.034765	0.21625	0.509628	1.00822	200
TmeanSum2[2]	-0.351	0.297099	-0.97331	-0.53058	-0.33595	-0.15065	0.198465	0.999825	600
intcpt.mu[1]	1.36712	0.250423	0.85188	1.2185	1.3905	1.54425	1.806	1.00181	600
intcpt.mu[2]	3.33646	0.395856	2.60385	3.06675	3.3435	3.61475	4.13962	1.02935	56
intcpt.yr[1,1]	1.04679	0.499904	0.108864	0.753025	1.0485	1.37	2.01835	1.00351	360
intcpt.yr[1,2]	3.46423	0.86785	1.86495	2.89049	3.407	4.0145	5.25105	1.01555	230
intcpt.yr[2,1]	1.12336	0.577156	-0.05943	0.740325	1.1415	1.5155	2.2542	1.00408	600
intcpt.yr[2,2]	2.84055	0.988217	0.839635	2.2085	2.872	3.517	4.67683	1.00412	600
intcpt.yr[3,1]	0.913562	0.634076	-0.36235	0.4789	0.9543	1.33675	2.13505	0.999418	600
intcpt.yr[3,2]	3.13457	1.04918	1.0538	2.4265	3.158	3.824	5.20402	1.02739	290
intcpt.yr[4,1]	2.21677	0.477653	1.33029	1.905	2.215	2.50725	3.14077	1.0011	600
intcpt.yr[4,2]	3.01191	0.865078	1.25757	2.454	3.028	3.57775	4.70967	1.01735	110
intcpt.yr[5,1]	1.93925	0.477161	1.0119	1.5975	1.9385	2.28425	2.85913	1.01096	600
intcpt.yr[5,2]	3.91025	0.816334	2.19945	3.3945	3.9495	4.42025	5.34323	1.00608	230
intcpt.yr[6,1]	1.27972	0.347671	0.566314	1.0465	1.2955	1.51725	1.96222	1.01193	120
intcpt.yr[6,2]	1.78633	0.875103	-0.08867	1.203	1.8665	2.3615	3.3169	1.0039	330
intcpt.yr[7,1]	0.486653	0.395076	-0.35057	0.232825	0.4977	0.75645	1.2444	0.999343	600
intcpt.yr[7,2]	4.38968	0.569434	3.23267	4.01375	4.38	4.79125	5.54247	1.01122	270
intcpt.yr[8,1]	0.420841	0.513083	-0.55836	0.077093	0.43875	0.7692	1.36427	1.00752	210
intcpt.yr[8,2]	4.86501	0.812813	3.32937	4.27625	4.843	5.44725	6.47445	1.00065	600
intcpt.yr[9,1]	1.59433	0.438748	0.735615	1.316	1.62	1.90075	2.39435	0.999786	600
intcpt.yr[9,2]	4.25971	0.69332	3.04327	3.77975	4.226	4.73275	5.61897	1.0085	210
intcpt.yr[10,1]	2.80359	0.331842	2.15865	2.579	2.806	3.02675	3.46815	1.00253	600
intcpt.yr[10,2]	3.44698	0.601654	2.2687	3.05525	3.424	3.85025	4.64615	1.02061	95
intcpt.yr[11,1]	1.72252	0.526433	0.592689	1.36375	1.726	2.09025	2.65305	1.01395	220
intcpt.yr[11,2]	2.58502	0.928038	0.634258	1.98225	2.5475	3.20125	4.34408	1.01077	130
intcpt.yr[12,1]	2.10423	0.508606	1.1219	1.78275	2.0965	2.435	3.10584	1.01544	110
intcpt.yr[12,2]	3.59308	0.868704	1.86977	3.049	3.6425	4.1385	5.19195	1.00133	600
intcpt.yr[13,1]	2.06715	0.390792	1.29777	1.816	2.064	2.31475	2.83318	1.00543	250
intcpt.yr[13,2]	4.10796	0.792774	2.49547	3.5515	4.071	4.61675	5.77825	1.03679	61
intcpt.yr[14,1]	1.28733	0.420453	0.44635	1.01275	1.294	1.5505	2.1307	1.02514	94
intcpt.yr[14,2]	2.57511	0.776603	0.98785	2.08675	2.5765	3.07575	4.05457	1.00095	600
intcpt.yr[15,1]	1.32352	0.326811	0.674559	1.10749	1.338	1.55225	1.9493	1.00067	600
intcpt.yr[15,2]	2.98916	0.737612	1.4869	2.512	3.007	3.481	4.36805	1.00875	160
intcpt.yr[16,1]	1.99374	0.32957	1.3877	1.76975	1.988	2.20225	2.68315	1.00557	240
intcpt.yr[16,2]	3.87466	0.660235	2.5648	3.41625	3.8935	4.32825	5.0932	1.00548	240
intcpt.yr[17,1]	1.06354	0.453569	0.12028	0.775575	1.0865	1.3585	1.99602	1.00638	250
intcpt.yr[17,2]	2.1611	0.908677	0.400235	1.5415	2.1855	2.82	3.8727	1.00768	180
intcpt.yr[18,1]	0.804657	0.388911	0.045321	0.541275	0.80635	1.08225	1.58025	1.00592	260
intcpt.yr[18,2]	3.27049	0.734743	1.79985	2.76375	3.313	3.787	4.6415	1.01718	100
intcpt.yr[19,1]	1.72133	0.424572	0.936562	1.43875	1.724	1.99125	2.58132	1.00347	360
intcpt.yr[19,2]	3.72357	0.822189	2.08988	3.18475	3.7475	4.25825	5.30857	0.999551	600
intcpt.yr[20,1]	0.294691	0.454619	-0.67097	0.005944	0.3066	0.5866	1.14928	1.00331	380
intcpt.yr[20,2]	5.60851	0.845561	4.09295	4.97975	5.5455	6.17475	7.29727	1.00951	230
intcpt.yr[21,1]	1.35636	0.286419	0.815847	1.15775	1.3735	1.55925	1.9082	1.00722	190
intcpt.yr[21,2]	4.32606	0.475618	3.35052	4.03025	4.321	4.624	5.2191	1.00388	330
intcpt.yr[22,1]	1.58483	0.284589	0.998204	1.39375	1.5925	1.79525	2.10407	1.00294	490
intcpt.yr[22,2]	5.45224	0.520845	4.41793	5.101	5.4465	5.7605	6.56635	1.0085	160
intcpt.yr[23,1]	0.847709	0.34836	0.153343	0.61125	0.8504	1.088	1.51642	1.00017	600
intcpt.yr[23,2]	3.53021	0.59601	2.39166	3.11075	3.5455	3.933	4.7745	1.00416	310
intcpt.yr[24,1]	2.23122	0.343011	1.53097	2.01425	2.231	2.466	2.88927	1.01135	130
intcpt.yr[24,2]	3.36892	0.703639	1.9058	2.926	3.3805	3.82075	4.68802	1.00559	450
intcpt.yr[25,1]	1.11169	0.52671	0.069845	0.756825	1.09	1.49275	2.09205	1.00165	600
intcpt.yr[25,2]	3.13912	0.85651	1.43762	2.5465	3.131	3.7265	4.84005	1.0157	98
intcpt.yr[26,1]	1.35791	0.351774	0.688672	1.1175	1.3705	1.57925	2.05805	1.00303	600
intcpt.yr[26,2]	2.88763	0.699854	1.50083	2.4395	2.874	3.32925	4.31795	1.00111	600
intcpt.yr[27,1]	1.00838	0.402105	0.261938	0.73885	1.016	1.2815	1.74505	1.00343	370
intcpt.yr[27,2]	2.6952	0.723222	1.36227	2.2095	2.7005	3.14025	4.16782	1.00474	280
intcpt.yr[28,1]	1.47193	0.409444	0.602989	1.20125	1.4695	1.7755	2.2136	1.01151	600
intcpt.yr[28,2]	1.91552	0.751193	0.360435	1.45125	1.919	2.445	3.34972	1.0245	600
intcpt.yr[29,1]	1.27836	0.477741	0.26001	0.991825	1.2945	1.56725	2.21705	1.00804	360
intcpt.yr[29,2]	1.57462	0.981972	-0.44867	0.91075	1.6085	2.25475	3.35263	1.0158	110
intcpt.yr[30,1]	1.38565	0.466802	0.50766	1.08725	1.3895	1.713	2.30503	1.00448	290
intcpt.yr[30,2]	2.31784	0.92038	0.523608	1.69025	2.3145	2.9835	4.14623	1.001	600
intcpt.yr[31,1]	0.009492	0.508464	-1.0223	-0.34675	0.04146	0.36535	0.919423	1.00097	600
intcpt.yr[31,2]	4.12431	0.893926	2.33675	3.517	4.1175	4.74225	5.81937	1.03824	600
intcpt.yr[32,1]	1.72933	0.419662	0.86234	1.43	1.7655	1.9965	2.56555	1.00263	490
intcpt.yr[32,2]	1.89134	1.04661	-0.24022	1.21975	1.98	2.61175	3.77027	1.00158	600
yr.tau[1]	1.95391	0.644401	0.915052	1.50175	1.892	2.30725	3.4503	0.99937	600
yr.tau[2]	0.6958	0.262108	0.30052	0.50975	0.6475	0.8376	1.39213	1.00934	240
intcpt.gr[1,1]	0.181471	0.184057	-0.158	0.05496	0.18555	0.3046	0.535468	0.999648	600
intcpt.gr[1,2]	0.167513	0.269599	-0.36552	-0.01972	0.174	0.3426	0.732565	0.999881	600
intcpt.gr[2,1]	0.048908	0.178046	-0.29612	-0.07374	0.05185	0.16415	0.413473	0.999719	600
intcpt.gr[2,2]	-0.29572	0.270177	-0.81747	-0.4783	-0.3025	-0.10873	0.20894	1.0004	600
intcpt.gr[3,1]	-0.08057	0.173257	-0.42663	-0.1975	-0.09002	0.03925	0.241815	0.999714	600
intcpt.gr[3,2]	0.106598	0.238594	-0.37485	-0.03481	0.11125	0.264825	0.564625	1.00275	440
intcpt.gr[4,1]	0.303147	0.18756	-0.06558	0.174925	0.2958	0.4289	0.677928	1.00225	510
intcpt.gr[4,2]	0.291687	0.269982	-0.23881	0.1087	0.2909	0.475525	0.817455	1.01013	160
intcpt.gr[5,1]	-0.09308	0.168955	-0.39583	-0.20583	-0.09082	0.019665	0.225458	1.00127	600
intcpt.gr[5,2]	-0.1824	0.252132	-0.69721	-0.35115	-0.1644	-0.00712	0.239503	1.00148	600
intcpt.gr[6,1]	0.386955	0.172574	0.078268	0.2668	0.3927	0.49805	0.708138	1.0048	590
intcpt.gr[6,2]	-0.36544	0.317019	-0.98343	-0.57925	-0.3651	-0.13198	0.204065	1.0014	600
intcpt.gr[7,1]	-0.10995	0.232381	-0.58854	-0.2697	-0.1164	0.056488	0.33412	1.00017	600
intcpt.gr[7,2]	0.197104	0.283321	-0.32508	0.01312	0.19115	0.37845	0.798118	1.0095	150
intcpt.gr[8,1]	-0.41483	0.230088	-0.85703	-0.56793	-0.4183	-0.27703	0.046385	1.00039	600
intcpt.gr[8,2]	0.248579	0.315843	-0.32066	0.036283	0.2424	0.449525	0.853738	0.999885	600
intcpt.gr[9,1]	0.149184	0.19696	-0.22709	0.029358	0.15235	0.273325	0.51781	1.00167	600
intcpt.gr[9,2]	-0.05286	0.338914	-0.75099	-0.2687	-0.05048	0.197975	0.558975	1.00881	220
intcpt.gr[10,1]	-0.48815	0.214245	-0.9111	-0.61665	-0.4921	-0.34538	-0.08233	1.00241	600
intcpt.gr[10,2]	-0.10071	0.366841	-0.86461	-0.31783	-0.08035	0.11275	0.599335	1.0008	600
g.tau[1]	6.74496	2.89681	2.76051	4.66299	6.29599	8.30945	13.1357	1.0049	350
g.tau[2]	6.27638	2.95528	2.33582	4.1915	5.634	7.8847	13.694	1.00045	600
W[1,1]	-0.82697	0.064412	-0.95297	-0.86863	-0.82575	-0.7886	-0.68985	0.999662	600
W[1,2]	-0.6039	0.120216	-0.8323	-0.68605	-0.601	-0.52178	-0.36979	1.00703	200
W[2,1]	-0.07057	0.084196	-0.23793	-0.12438	-0.06761	-0.01482	0.083734	1.00938	150
W[2,2]	-2.46005	0.207352	-2.85035	-2.607	-2.4645	-2.313	-2.06885	1.00975	150
theta[1]	0.955956	0.072461	0.826692	0.904675	0.95125	1.00125	1.1021	1.00694	200
theta[2]	0.377802	0.043574	0.301337	0.348175	0.37295	0.405825	0.46774	1.00128	600
p[1]	0.998685	0.001398	0.9947	0.9982	0.9992	0.9996	1	0.999803	600
p[2]	0.999149	0.000967	0.9964	0.9989	0.9995	0.9998	1	1.03904	180
deviance	4996.68	13.8973	4972	4987.75	4996	5006	5023.02	1.00117	600
